# Supplementary material for: Rootstock Sub-Optimal Temperature Tolerance Determines Transcriptomic Responses after Long-Term Root Cooling in Rootstocks and Scions of Grafted Tomato Plants
Source: Front Plant Sci. 2017 Jun 8;8:911. doi: 10.3389/fpls.2017.00911 (PMC5462977; doi:10.3389/fpls.2017.00911)
Supplement: Supplementary file 2 [file Tables_8_To_14.xlsx]

## Sheet: Tab 8. Leaves MM-KO up
Supplementary Table 8. List of up-regulated genes (log2 ratio sub-/optimal temperature ≥1 and q-value<0.05) detected only in the leaves of the scion 'Kommeet' grafted onto 'Moneymaker' (MM/KO) under sub-optimal temperature.
BinCode	BinName	SGN	NCBI	description	MM/KO Log FC	adj.P.Val
35.1	not assigned.no ontology.glycine rich proteins	SGN-U574441	DB700201	glycine-rich protein	2.572	0.00954345
35.2	not assigned.unknown	SGN-U576950	AK321639	Unknown	2.403	0.00954345
35.2	not assigned.unknown	SGN-U594880	AK326516	Unknown	2.338	0.0124354
35.2	not assigned.unknown	SGN-U571899	AK247512	Unknown	2.289	0.0141202
35.1	not assigned.no ontology.glycine rich proteins	SGN-U576949	TA52683_4081	glycine-rich protein	2.237	0.00954345
35.2	not assigned.unknown	SGN-U573645	TC232099	Unknown	2.164	0.0100577
35.2	not assigned.unknown	SGN-U588177	AW625268	Unknown	2.126	0.025333
35.3	not assigned.disagreeing hits	SGN-U577961	AW649553	Unknown	2.081	0.0222918
35.2	not assigned.unknown	SGN-U564787	BI932571	QRT3 | QRT3 (QUARTET 3)	2.028	0.0154252
35.2	not assigned.unknown	SGN-U590500	BF097871	Unknown	2.012	0.0151908
35.3	not assigned.disagreeing hits	SGN-U580778	TC245073	tetratricopeptide repeat (TPR)-containing protein	1.922	0.0202902
35.3	not assigned.disagreeing hits	SGN-U583609		Unknown protein	1.914	0.0156803
34.99	transport.misc	SGN-U573904	BI928029	Unknown	1.905	0.0241906
35.2	not assigned.unknown	SGN-U599066	BP895853	Unknown	1.778	0.0100577
1.1.2.2	PS.lightreaction.photosystem I.PSI polypeptide subunits	SGN-U577591	BG628561	PSAN | PSAN (photosystem I reaction center subunit PSI-N)	1.744	0.027964
35.2	not assigned.unknown	SGN-U589504	AK327967	Unknown	1.708	0.0123307
35.2	not assigned.unknown	SGN-U596305	AJ784685	Unknown	1.695	0.0104658
10.7	cell wall.modification	SGN-U575872	AB036338	XTH27, ATXTH27, EXGT-A3 | EXGT-A3 (endo-xyloglucan transferase A3)	1.688	0.0144286
35.2	not assigned.unknown	SGN-U570550	TC217439	Unknown	1.66	0.0106456
35.3	not assigned.disagreeing hits	SGN-U592671	AI782735	PSBW | PSBW (PHOTOSYSTEM II REACTION CENTER W)	1.639	0.0234818
35.2	not assigned.unknown	SGN-U597278	CD002185	Unknown	1.634	0.0100577
35.3	not assigned.disagreeing hits	SGN-U577430	BP895733	stress-inducible protein, putative	1.602	0.0422267
1.	PS.calvin cyle.rubisco small subunit	SGN-U578204	AW929996	RUB1-conjugating enzyme, putative	1.578	0.0371495
29.	protein.synthesis.ribosomal protein.prokaryotic.chloroplast.50S subunit.L12	SGN-U580444	BP903366	RPL12, RPL12-A | RPL12-A (RIBOSOMAL PROTEIN L12-A)	1.553	0.0186304
29.	protein.synthesis.misc ribososomal protein	SGN-U567476	BP902045	ribosomal protein L17 family protein	1.542	0.0168287
6.4	gluconeogenese/ glyoxylate cycle.PEPCK	SGN-U574829	BE463138	PCK2, PEPCK | PCK2/PEPCK (PHOSPHOENOLPYRUVATE CARBOXYKINASE 2)	1.54	0.0119926
34.16	transport.ABC transporters and multidrug resistance systems	SGN-U588948	AW032412	ATGCN5 | ATGCN5 (Arabidopsis thaliana general control non-repressible 5)	1.531	0.00954345
35.3	not assigned.disagreeing hits	SGN-U581546	BP903575	Unknown	1.515	0.0319813
35.2	not assigned.unknown	SGN-U580305	TC241247	Unknown	1.498	0.016035
27.	RNA.regulation of transcription.unclassified	SGN-U584863	AW034700	zinc finger (CCCH-type) family protein	1.497	0.0169597
35.3	not assigned.disagreeing hits	SGN-U579307	AK323682	GST6, ATGSTF5, GSTF8, ATGSTF8 | ATGSTF8 (GLUTATHIONE S-TRANSFERASE 8); glutathione transferase	1.494	0.0132199
20.2.1	stress.abiotic.heat	SGN-U580107	AW218084	ATHSP90.1, ATHS83, HSP81.1, HSP83, HSP81-1 | HSP81-1 (HEAT SHOCK PROTEIN 81-1)	1.445	0.0388601
16.2.1.1	secondary metabolism.phenylpropanoids.lignin biosynthesis.PAL	SGN-U581307	BP906065	PAL1 | PAL1 (PHE AMMONIA LYASE 1)	1.437	0.00954345
35.3	not assigned.disagreeing hits	SGN-U572429	TA36380_4081	VAMP726, ATVAMP726 | ATVAMP726 (VESICLE-ASSOCIATED MEMBRANE PROTEIN)	1.432	0.0367917
35.3	not assigned.disagreeing hits	SGN-U580941	TA35619_4081	ribulose bisphosphate carboxylase small chain 2B / RuBisCO small subunit 2B (RBCS-2B) (ATS2B)	1.409	0.015251
10.7	cell wall.modification	SGN-U562920	TC233683	EXP11, ATEXP11, ATHEXP ALPHA 1.14, ATEXPA11 | ATEXPA11 (ARABIDOPSIS THALIANA EXPANSIN A11)	1.406	0.0390303
17.	hormone metabolism.jasmonate.synthesis-degradation.lipoxygenase	SGN-U572040	NM_001247330	ATLOX2, LOX2 | LOX2 (LIPOXYGENASE 2)	1.403	0.0106787
35.2	not assigned.unknown	SGN-U602497		Unknown	1.4	0.00954345
35.1	not assigned.no ontology	SGN-U580270	TA38055_4081	Rubber elongation factor (REF) family protein	1.394	0.0124354
35.3	not assigned.disagreeing hits	SGN-U577535	NM_001246860	FSD1 | FSD1 (FE SUPEROXIDE DISMUTASE 1); iron superoxide dismutase	1.388	0.0144286
35.2	not assigned.unknown	SGN-U582285	DB715523	Unknown	1.379	0.009679
35.2	not assigned.unknown	SGN-U578765	TA42075_4081	Unknown	1.37	0.0374254
16.2.1.1	secondary metabolism.phenylpropanoids.lignin biosynthesis.PAL	SGN-U580612	AW035414	PAL2 | PAL2 (phenylalanine ammonia-lyase 2)	1.359	0.0106787
35.2	not assigned.unknown	SGN-U586010	TA54542_4081	Unknown	1.358	0.0100577
1.	PS.calvin cyle.rubisco interacting	SGN-U591567	AW615920	RCA | RCA (RUBISCO ACTIVASE)	1.355	0.00954345
35.2	not assigned.unknown	SGN-U595834	TC217346	Unknown	1.346	0.00954345
29.	protein.degradation.cysteine protease	SGN-U592087	AI488671	proteinase inhibitor 1 ppi3a4	1.34	0.028177
35.3	not assigned.disagreeing hits	SGN-U578438	TA35934_4081	ribulose bisphosphate carboxylase small chain 3B / RuBisCO small subunit 3B (RBCS-3B) (ATS3B)	1.334	0.0331135
29.	protein assembly and cofactor ligation	SGN-U586752	TA56545_4081	YCF2.2 | hypothetical protein	1.332	0.00954345
27.	RNA.regulation of transcription.unclassified	SGN-U588355	AI773423	aspartyl protease family protein	1.332	0.011541
26.	misc.glutathione S transferases	SGN-U596258	DB711682	ATGSTU8 | ATGSTU8 (Arabidopsis thaliana Glutathione S-transferase (class tau) 8)	1.332	0.00954345
17.	hormone metabolism.jasmonate.synthesis-degradation.lipoxygenase	SGN-U572041	NM_001246883	ATLOX2, LOX2 | LOX2 (LIPOXYGENASE 2)	1.328	0.0112107
26.	misc.gluco-, galacto- and mannosidases	SGN-U566590	AK320376	alpha-glucosidase 1 (AGLU1)	1.318	0.0127304
35.3	not assigned.disagreeing hits	SGN-U579906	TC243979	CAB4, LHCA4 | LHCA4 (Photosystem I light harvesting complex gene 4); chlorophyll binding	1.317	0.0119926
35.2	not assigned.unknown	SGN-U572647	EG553709	ECT11 | ECT11 (evolutionarily conserved C-terminal region 11)	1.317	0.00954345
35.2	not assigned.unknown	SGN-U578803	Z29099	Unknown	1.306	0.0100577
35.1	not assigned.no ontology	SGN-U568129	BG734603	Unknown	1.296	0.0234827
34.13	transport.peptides and oligopeptides	SGN-U568485	DB719807	ATOPT4 | ATOPT4 (oligopeptide transporter 4)	1.294	0.0244058
35.2	not assigned.unknown	SGN-U572359	TA55818_4081	Unknown	1.29	0.00954345
21.	redox.dismutases and catalases	SGN-U590926	AW930492	CAT2 | CAT2 (CATALASE 2)	1.278	0.0219698
28.1.3	DNA.synthesis/chromatin structure.histone	SGN-U581474	TA39023_4081	HIS1-3 | HIS1-3 (HISTONE H1-3)	1.276	0.0156482
35.2	not assigned.unknown	SGN-U577584	Z29112	Unknown	1.275	0.0105465
1.	PS.calvin cyle.rubisco interacting	SGN-U577570	AW624572	RCA | RCA (RUBISCO ACTIVASE)	1.275	0.00954345
8.3	TCA / org. transformation.carbonic anhydrases	SGN-U577458	BG629415	CA1 | CA1 (CARBONIC ANHYDRASE 1)	1.273	0.0203246
27.	RNA.regulation of transcription.AtSR Transcription Factor family	SGN-U570269	JN566049	calmodulin-binding protein	1.273	0.0103406
27.	RNA.regulation of transcription.C2C2(Zn) CO-like, Constans-like zinc finger family	SGN-U562847	AK247700	CIA2 | CIA2 (CHLOROPLAST IMPORT APPARATUS 2)	1.27	0.00954345
27.	RNA.regulation of transcription.HB,Homeobox transcription factor family	SGN-U578683	NM_001247670	EDA29, BLH1 | BLH1 (embryo sac development arrest 29)	1.27	0.0100577
29.	protein.postranslational modification	SGN-U575600	AK247509	SnRK3.16, CIPK1 | CIPK1 (CBL-INTERACTING PROTEIN KINASE 1)	1.266	0.00954345
13.2	amino acid metabolism.degradation.serine-glycine-cysteine group.glycine	SGN-U580312	DB710078	ATGLDP1 | ATGLDP1 (ARABIDOPSIS THALIANA GLYCINE DECARBOXYLASE P-PROTEIN 1)	1.264	0.00971705
35.2	not assigned.unknown	SGN-U583033	BI206277	Unknown	1.261	0.00954345
2.	major CHO metabolism.synthesis.starch.debranching	SGN-U586477	BP907893	ATISA2, ISA2, DBE1, BE2 | ATISA2/BE2/DBE1/ISA2 (DEBRANCHING ENZYME 1)	1.254	0.00954345
20.1	stress.biotic	SGN-U582492	BF097276	pathogenesis-related thaumatin family protein	1.252	0.0344729
1.1.2.2	PS.lightreaction.photosystem II.PSII polypeptide subunits	SGN-U584978	BI211136	PSBD | PSII D2 protein	1.238	0.0260661
35.2	not assigned.unknown	SGN-U590724	ES891593	putative rox1 - nicotiana tabacum	1.237	0.0220149
35.2	not assigned.unknown	SGN-U592641	BI928729	Unknown	1.235	0.0229226
35.3	not assigned.disagreeing hits	SGN-U595018	BG129889	RTL2 | RTL2 (RNASE THREE-LIKE PROTEIN 2); double-stranded RNA binding / ribonuclease III	1.227	0.0461451
35.2	not assigned.unknown	SGN-U590599	TA36485_4081	Unknown	1.227	0.0134152
35.2	not assigned.unknown	SGN-U577128	TA54822_4081	Unknown	1.223	0.0114418
29.	protein assembly and cofactor ligation	SGN-U598585	BI423085	YCF5 | hypothetical protein	1.218	0.0115982
34.3	transport.amino acids	SGN-U571400	BI934999	AAP7 | AAP7 (amino acid permease 7)	1.216	0.009679
35.3	not assigned.disagreeing hits	SGN-U593417	TA57020_4081	PSBR | PSBR (photosystem II subunit R)	1.211	0.0389898
35.2	not assigned.unknown	SGN-U580051	TA49476_4081	CTP synthase, putative	1.211	0.0136598
35.3	not assigned.disagreeing hits	SGN-U577791	AK321989	CEO, ATP8, CEO1, RCD1 | RCD1 (RADICAL-INDUCED CELL DEATH1)	1.204	0.00971705
21.	redox.dismutases and catalases	SGN-U578588	NM_001246860	FSD1 | FSD1 (FE SUPEROXIDE DISMUTASE 1)	1.198	0.0335091
30.1	signalling.in sugar and nutrient physiology	SGN-U566807	BP909550	GLU1, GLS1, GLUS | GLS1/GLU1/GLUS (FERREDOXIN-DEPENDENT GLUTAMATE SYNTHASE 1)	1.197	0.009679
26.	misc.alcohol dehydrogenases	SGN-U579777	BT014401	oxidoreductase, zinc-binding dehydrogenase family protein	1.196	0.00954345
15.	metal handling.binding, chelation and storage	SGN-U580570	AK328771	CCH | CCH (COPPER CHAPERONE)	1.196	0.00954345
35.2	not assigned.unknown	SGN-U570636	DB720064	Unknown	1.19	0.00954345
8.2.10	TCA / org. transformation.other organic acid transformaitons.malic	SGN-U564193	AK247211	Unknown	1.189	0.00954345
35.2	not assigned.unknown	SGN-U572110	BP908751	Unknown	1.189	0.013348
35.2	not assigned.unknown	SGN-U578350	AK325709	Unknown	1.189	0.028169
35.2	not assigned.unknown	SGN-U604380	DB716135	Unknown	1.188	0.0101012
17.	hormone metabolism.jasmonate.synthesis-degradation.lipoxygenase	SGN-U572039	AK246936	LIPOXYGENASE	1.186	0.0102597
27.	RNA.regulation of transcription.putative transcription regulator	SGN-U572695	DB723409	ATSIZ1, SIZ1 | ATSIZ1/SIZ1	1.183	0.00971705
2.	major CHO metabolism.degradation.starch.glucan water dikinase	SGN-U564724	NM_001247476	SOP1, SOP, GWD1, GWD, SEX1 | SEX1 (STARCH EXCESS 1)	1.183	0.00954345
9.	mitochondrial electron transport / ATP synthesis.cytochrome c	SGN-U595393	AW623310	CCB382 | cytochrome c biogenesis orf382	1.178	0.0110912
2.	major CHO metabolism.degradation.sucrose.invertases.vacuolar	SGN-U578195	BI923413	beta-fructosidase (BFRUCT3) / beta-fructofuranosidase / invertase, vacuolar	1.174	0.0114249
1.1.2.2	PS.lightreaction.photosystem I.PSI polypeptide subunits	SGN-U581403	AK325834	PSAA | Encodes psaA protein comprising the reaction center for photosystem I along with psaB protein	1.17	0.00954345
26.	misc.gluco-, galacto- and mannosidases	SGN-U578537	NM_001247383	BGAL8 | BGAL8 (BETA-GALACTOSIDASE 8)	1.169	0.0100577
35.2	not assigned.unknown	SGN-U581205	AI487335	metallothionein-like protein type 2 a (lemt(a))	1.167	0.0129682
35.3	not assigned.disagreeing hits	SGN-U593247	BG131298	ATP binding / ATP-dependent helicase	1.164	0.0119926
35.2	not assigned.unknown	SGN-U578456	TA36487_4081	Unknown	1.164	0.00954345
35.2	not assigned.unknown	SGN-U577133	AK247788	Unknown	1.163	0.0137089
35.1	not assigned.no ontology.pentatricopeptide (PPR) repeat-containing protein	SGN-U582282	AK320215	pentatricopeptide (PPR) repeat-containing protein	1.162	0.00954345
1.1.1.2	PS.lightreaction.photosystem II.PSII polypeptide subunits	SGN-U590407	BG630939	Unknown	1.16	0.0114249
27.	RNA.regulation of transcription.C2H2 zinc finger family	SGN-U570921	AK328436	SGR5, ATIDD15 | ATIDD15/SGR5 (ARABIDOPSIS THALIANA INDETERMINATE(ID)-DOMAIN 15, SHOOT GRAVITROPISM 5)	1.159	0.0303713
27.	RNA.transcription	SGN-U583812	AK321664	SIG5, SIGE | SIGE (RNA polymerase sigma subunit E)	1.158	0.0155998
35.2	not assigned.unknown	SGN-U592773	BG133640	Unknown	1.154	0.0238002
29.	protein.aa activation	SGN-U570864	BT013813	ATERS, ERS, OVA3 | ATERS/ERS/OVA3 (OVULE ABORTION 3)	1.152	0.00954345
1.	PS.lightreaction.cytochrome b6/f	SGN-U585402	TA49289_4081	PETA | Encodes cytochrome f apoprotein	1.152	0.00954345
35.2	not assigned.unknown	SGN-U568578	AK322992	Unknown	1.151	0.0315985
27.	RNA.regulation of transcription.unclassified	SGN-U572457	TA44053_4081	SEU | SEU (SEUSS)	1.151	0.0118382
35.2	not assigned.unknown	SGN-U569379	DB711718	Unknown	1.149	0.017735
35.2	not assigned.unknown	SGN-U586478	AK247791	Unknown	1.149	0.00954345
35.2	not assigned.unknown	SGN-U581689	DB727089	Unknown	1.148	0.0310591
35.2	not assigned.unknown	SGN-U567758	AK323034	Unknown	1.146	0.0124597
16.2.1.1	secondary metabolism.phenylpropanoids.lignin biosynthesis.PAL	SGN-U577677	AW031670	PAL1 | PAL1 (PHE AMMONIA LYASE 1)	1.141	0.0436474
20.2.1	stress.abiotic.heat	SGN-U592593	TA36596_4081	ERD8, HSP81-2 | HSP81-2 (EARLY-RESPONSIVE TO DEHYDRATION 8)	1.139	0.0263296
3.	minor CHO metabolism.callose	SGN-U601297	AW931535	GSL12, ATGSL12 | ATGSL12 (GLUCAN SYNTHASE-LIKE 12); 1,3-beta-glucan synthase/ transferase, transferring glycosyl groups	1.136	0.00954345
27.	RNA.regulation of transcription.HB,Homeobox transcription factor family	SGN-U593540	NM_001247670	EDA29, BLH1 | BLH1 (embryo sac development arrest 29)	1.134	0.00954345
35.2	not assigned.unknown	SGN-U597667	AW929637	Unknown	1.133	0.0241971
35.2	not assigned.unknown	SGN-U588034	BP875995	Unknown	1.133	0.0121426
34.16	transport.ABC transporters and multidrug resistance systems	SGN-U565173	BG130129	ATGCN5 | ATGCN5 (Arabidopsis thaliana general control non-repressible 5)	1.133	0.0104658
1.	PS.lightreaction.cyclic electron flow-chlororespiration	SGN-U573171	TA54086_4081	NDHA | NADH dehydrogenase ND1	1.133	0.00954345
26.	misc.plastocyanin-like	SGN-U578700	DB703596	plastocyanin-like domain-containing protein	1.13	0.0132199
35.3	not assigned.disagreeing hits	SGN-U590297	AW443738	PSBR | PSBR (photosystem II subunit R)	1.129	0.0265383
29.	protein assembly and cofactor ligation	SGN-U571569	TA49156_4081	YCF2.2 | hypothetical protein	1.125	0.00954345
31.3	cell.cycle	SGN-U565671	AK247853	CYCT1;4 | CYCT1;4; cyclin-dependent protein kinase	1.121	0.00954345
35.2	not assigned.unknown	SGN-U603515	CD002358	Unknown	1.119	0.013348
34.15	transport.potassium	SGN-U567214	AK324971	potassium channel tetramerisation domain-containing protein	1.119	0.0100577
26.	misc.gluco-, galacto- and mannosidases	SGN-U581494	NM_001247388	BGAL3 | BGAL3 (beta-galactosidase 3)	1.119	0.00997755
14.3	S-assimilation.sulfite redox	SGN-U577417	JQ341913	SIR | SIR (sulfite reductase)	1.119	0.0129682
26.	misc.peroxidases	SGN-U571827	TA35832_4081	XIPOTL1, PEAMT, NMT1 | NMT1 (N-METHYLTRANSFERASE 1)	1.118	0.0447553
34.12	transport.metal	SGN-U575796	AK326329	ZIP4 | ZIP4 (ZINC TRANSPORTER 4 PRECURSOR)	1.117	0.0294729
35.1	not assigned.no ontology.pentatricopeptide (PPR) repeat-containing protein	SGN-U589203	DB710188	binding	1.114	0.0100577
28.1.3	DNA.synthesis/chromatin structure.histone	SGN-U578037	NM_001247056	histone H1, putative	1.114	0.0113534
3.	minor CHO metabolism.myo-inositol.InsP Synthases	SGN-U581270	BT013505	inositol-3-phosphate synthase isozyme 2 / myo-inositol-1-phosphate synthase 2 / MI-1-P synthase 2 / IPS 2	1.11	0.0137089
29.	protein.degradation.AAA type	SGN-U585950	TA56469_4081	AAA-type ATPase family protein	1.109	0.0120075
20.1.7	stress.biotic.PR-proteins	SGN-U564276	AI483711	disease resistance protein (CC-NBS class), putative	1.109	0.0100577
17.	hormone metabolism.abscisic acid.synthesis-degradation	SGN-U570287	BI925021	NCED4 | NCED4 (NINE-CIS-EPOXYCAROTENOID DIOXYGENASE 4)	1.106	0.00954345
30.2.11	signalling.receptor kinases.leucine rich repeat XI	SGN-U582105	TA54577_4081	QRP1, ER | ER (ERECTA)	1.105	0.0113149
29.	protein.degradation	SGN-U577971	NM_001246933	cytosol aminopeptidase family protein	1.105	0.018063
35.2	not assigned.unknown	SGN-U576748	TC243415	Unknown	1.103	0.0119926
29.	protein.degradation.ubiquitin	SGN-U583217	DB711779	UBP23 | UBP23 (UBIQUITIN-SPECIFIC PROTEASE 23)	1.103	0.0168064
30.11	signalling.light	SGN-U568534	AJ002284	HY3, OOP1, PHYB | PHYB (PHYTOCHROME B); G-protein coupled photoreceptor/ signal transducer	1.102	0.0121426
13.1	amino acid metabolism.synthesis.central amino acid metabolism.GABA.Glutamate decarboxylase	SGN-U578641	NM_001246893	GAD1, GAD | GAD (Glutamate decarboxylase 1)	1.101	0.013348
35.2	not assigned.unknown	SGN-U595365	AW217409	Unknown	1.099	0.00971705
29.	protein.degradation.ubiquitin.E3.HECT	SGN-U585416	AW929155	UPL1 | UPL1 (UBIQUITIN-PROTEIN LIGASE 1)	1.097	0.00954345
35.2	not assigned.unknown	SGN-U600718	AK322099	Unknown	1.096	0.009679
27.	RNA.processing	SGN-U598320	DB720040	polynucleotide adenylyltransferase family protein	1.094	0.0335091
35.2	not assigned.unknown	SGN-U579730	BP889596	heat shock protein	1.093	0.00954345
11.	lipid metabolism.FA synthesis and FA elongation.acyl coa ligase	SGN-U586846	TA50166_4081	acetyl-CoA synthetase, putative / acetate-CoA ligase, putative	1.092	0.0104697
35.2	not assigned.unknown	SGN-U567279	AK325859	Unknown	1.09	0.0114685
29.	protein.synthesis.ribosomal protein.prokaryotic.chloroplast.30S subunit.S12	SGN-U585674	BI208864	RPSL2 | ribosomal protein L2	1.089	0.00954345
26.	misc.acid and other phosphatases	SGN-U569473	BT013277	phosphatidic acid phosphatase family protein / PAP2 family protein	1.086	0.0201285
35.2	not assigned.unknown	SGN-U568215	BI931971	Unknown	1.084	0.0231898
35.1	not assigned.no ontology	SGN-U595253	BE353524	toprim domain-containing protein	1.084	0.00954345
29.	protein.postranslational modification	SGN-U586247	GO374069	shaggy-related protein kinase delta / ASK-delta / ASK-dzeta (ASK4)	1.082	0.00954345
17.	hormone metabolism.auxin.induced-regulated-responsive-activated	SGN-U581774	BI934113	Unknown	1.081	0.0372658
27.	RNA.regulation of transcription.SET-domain transcriptional regulator family	SGN-U576415	DB724330	SET domain-containing protein	1.08	0.0100577
27.	RNA.regulation of transcription.bHLH,Basic Helix-Loop-Helix family	SGN-U564759	AK247076	basic helix-loop-helix (bHLH) family protein	1.079	0.009679
26.	misc.acid and other phosphatases	SGN-U572370	AK323467	ATPAP26, PAP26 | ATPAP26/PAP26 (purple acid phosphatase 26)	1.079	0.0121818
10.6.3	cell wall.degradation.pectate lyases and polygalacturonases	SGN-U570680	AK325032	glycoside hydrolase family 28 protein / polygalacturonase (pectinase) family protein	1.073	0.0102552
35.2	not assigned.unknown	SGN-U578798	AK325905	Unknown	1.07	0.00954345
31.1	cell.organisation	SGN-U572552	BE433030	VLN2 | VLN2 (VILLIN 2)	1.069	0.0127409
35.3	not assigned.disagreeing hits	SGN-U569795	AK246954	ATHB13 | ATHB13; DNA binding / transcription factor	1.067	0.00971705
35.2	not assigned.unknown	SGN-U568321	AW036282	Unknown	1.065	0.0268902
30.6	signalling.MAP kinases	SGN-U600372	NM_001247850	MAP3KE1, MAPKKK7 | MAPKKK7 (MAP3K EPSILON PROTEIN KINASE)	1.063	0.0104658
1.	PS.calvin cyle.transketolase	SGN-U577918	DB685806	transketolase, putative	1.063	0.0103528
33.99	development.unspecified	SGN-U576575	DB714870	OCP11, AGO4 | AGO4 (ARGONAUTE 4)	1.062	0.0124354
27.	RNA.regulation of transcription.ARF, Auxin Response Factor family	SGN-U601907	NM_001247867	ARF16 | ARF16 (AUXIN RESPONSE FACTOR 16)	1.059	0.0100577
30.6	signalling.MAP kinases	SGN-U585828	BT012818	MPK16 | MPK16 (mitogen-activated protein kinase 16)	1.056	0.00954345
34.2	transporter.sugars	SGN-U584596	DB684285	sugar transporter, putative	1.053	0.00954345
29.	protein.degradation	SGN-U565971	TA37671_4081	ATPREP1, ATZNMP | ATPREP1/ATZNMP (PRESEQUENCE PROTEASE 1)	1.053	0.0100577
35.2	not assigned.unknown	SGN-U582638	AK326747	Unknown	1.052	0.0307909
29.	protein.aa activation	SGN-U575488	TA42394_4081	EDD, EDD1 | EDD1 (EMBRYO-DEFECTIVE-DEVELOPMENT 1)	1.051	0.00954345
30.5	signalling.G-proteins	SGN-U575315	AK324564	ATROPGEF14, ROPGEF14 | ATROPGEF14/ROPGEF14 (KINASE PARTNER PROTEIN-LIKE)	1.05	0.027887
35.2	not assigned.unknown	SGN-U578752	AK320878	Unknown	1.049	0.0155998
35.2	not assigned.unknown	SGN-U583088	AK320855	Unknown	1.048	0.0100577
28.1.3	DNA.synthesis/chromatin structure.histone	SGN-U578275	NM_001247460	HIS1-3 | HIS1-3 (HISTONE H1-3)	1.047	0.0240083
35.1	not assigned.no ontology.epsin N-terminal homology (ENTH) domain-containing protein	SGN-U586146	BG126244	epsin N-terminal homology (ENTH) domain-containing protein	1.045	0.00954345
29.	protein.postranslational modification	SGN-U599017	BG126855	protein kinase family protein	1.044	0.0100577
35.2	not assigned.unknown	SGN-U601405	BP876420	Unknown	1.042	0.0182864
29.	protein.postranslational modification	SGN-U563240	NM_001247285	NPH1, JK224, RPT1, PHOT1 | PHOT1 (phototropin 1)	1.041	0.00971705
35.3	not assigned.disagreeing hits	SGN-U575548	BP908868	Unknown	1.04	0.0166352
35.1	not assigned.no ontology.ABC1 family protein	SGN-U573869	AK326082	ABC1 family protein	1.039	0.00954345
34.13	transport.peptides and oligopeptides	SGN-U565029	BT012745	YSL3 | YSL3 (YELLOW STRIPE LIKE 3)	1.038	0.0363482
35.3	not assigned.disagreeing hits	SGN-U590449	BG127002	protease inhibitor/seed storage/lipid transfer protein (LTP) family protein	1.037	0.0100577
35.1	not assigned.no ontology	SGN-U574041	AK247024	dentin sialophosphoprotein-related	1.037	0.0121426
29.	protein.postranslational modification	SGN-U588657	NM_001247360	NPL1, PHOT2 | PHOT2 (NON PHOTOTROPIC HYPOCOTYL 1-LIKE)	1.037	0.00954345
4.	glycolysis.UGPase	SGN-U579867	AK322946	UGP | UGP (UDP-glucose pyrophosphorylase)	1.036	0.00954345
35.2	not assigned.unknown	SGN-U577489	BG626289	Unknown	1.036	0.0208319
29.	protein.synthesis.ribosomal protein.prokaryotic.chloroplast.30S subunit.S7	SGN-U587845	AW650353	RPS7.1, RPS7 | encodes a chloroplast ribosomal protein S7, a constituent of the small subunit of the ribosomal complex	1.036	0.014101
27.	RNA.transcription	SGN-U572563	AW218409	REV1 | REV1 (Reversionless 1); damaged DNA binding / magnesium ion binding / nucleotidyltransferase	1.035	0.00954345
30.2	signalling.receptor kinases.leucine rich repeat II	SGN-U604395	DB697797	leucine-rich repeat transmembrane protein kinase, putative	1.033	0.0115159
31.2	cell.division	SGN-U563856	DB721790	EMB2763 | EMB2763 (EMBRYO DEFECTIVE 2763)	1.031	0.0100577
35.2	not assigned.unknown	SGN-U571188	DB681038	EX1 | EX1 (EXECUTER1)	1.03	0.0100577
35.2	not assigned.unknown	SGN-U569799	AK324103	Unknown	1.029	0.0129682
19.10	tetrapyrrole synthesis.magnesium chelatase	SGN-U584293	TA37910_4081	CCH, CHLH, CCH1, GUN5 | GUN5 (GENOMES UNCOUPLED 5)	1.028	0.009679
35.2	not assigned.unknown	SGN-U599535	BG123732	Unknown	1.026	0.0136381
35.2	not assigned.unknown	SGN-U564677	TA51695_4081	Unknown	1.025	0.0100577
35.2	not assigned.unknown	SGN-U572070	AI895243	drought-responsive family protein	1.025	0.016035
35.1	not assigned.no ontology	SGN-U578189	TA37116_4081	leucine-rich repeat family protein	1.022	0.0219039
28.1	DNA.synthesis/chromatin structure	SGN-U572198	NM_001247866	inositol polyphosphate 5-phosphatase	1.022	0.0129682
35.3	not assigned.disagreeing hits	SGN-U569012	NM_001247398	scarecrow-like transcription factor 8 (SCL8)	1.021	0.0144286
35.2	not assigned.unknown	SGN-U576675	AK327988	Unknown	1.02	0.00954345
30.1	signalling.in sugar and nutrient physiology	SGN-U573931	DB713791	GLU1, GLS1, GLUS | GLS1/GLU1/GLUS (FERREDOXIN-DEPENDENT GLUTAMATE SYNTHASE 1)	1.02	0.0100577
17.	hormone metabolism.auxin.induced-regulated-responsive-activated	SGN-U581437	AK326294	Unknown	1.02	0.0105465
35.2	not assigned.unknown	SGN-U601464	DB718443	Unknown	1.019	0.0348494
23.	nucleotide metabolism.salvage.phosphoribosyltransferases.aprt	SGN-U580093	TA36378_4081	APT1, ATAPT1, APRT | APT1	1.019	0.0224234
35.2	not assigned.unknown	SGN-U584633	AK325869	Unknown	1.018	0.0183114
29.	protein.degradation	SGN-U565394	TA41738_4081	metalloendopeptidase	1.017	0.0124354
29.	protein.degradation	SGN-U562601	TA37220_4081	peptidase M1 family protein	1.017	0.0119926
1.	PS.lightreaction.cyclic electron flow-chlororespiration	SGN-U603513	AW647925	NDHE | NADH dehydrogenase ND4L	1.016	0.0129682
35.1	not assigned.no ontology	SGN-U567593	DB691630	Met-10+ like family protein	1.015	0.0108458
29.	protein.degradation.serine protease	SGN-U583067	TA41865_4081	SCPL10 | SCPL10 (serine carboxypeptidase-like 10)	1.015	0.00954345
17.	hormone metabolism.brassinosteroid.synthesis-degradation.sterols.DWF1	SGN-U578468		DIM, EVE1, DW1, DIM1, CBB1, DWF1 | DWF1 (DIMINUTO 1)	1.015	0.0294729
35.3	not assigned.disagreeing hits	SGN-U593210	AF123256	17.8 kDa class I heat shock protein (HSP17.8-CI)	1.013	0.0442302
35.3	not assigned.disagreeing hits	SGN-U577253	AI773247	DRT112 | DRT112 (DNA-damage-repair/toleration protein 112); copper ion binding / electron carrier	1.013	0.022827
35.2	not assigned.unknown	SGN-U564511	DB711248	Unknown	1.013	0.0139039
1.	PS.lightreaction.NADH DH	SGN-U602959	AW033442	NDHG | NADH dehydrogenase ND6	1.013	0.00954345
35.2	not assigned.unknown	SGN-U576132	AK324400	Similar to amine oxidase/ copper ion binding	1.012	0.0129682
34.	transport.p- and v-ATPases	SGN-U574344	DB715393	PMA2, AHA2 | AHA2 (Arabidopsis H(+)-ATPase 2)	1.011	0.0100577
21.	redox.dismutases and catalases	SGN-U578839	NM_001247898	CAT2 | CAT2 (CATALASE 2)	1.011	0.0156803
31.1	cell.organisation	SGN-U570838	BT013746	cytoplasmic linker protein-related	1.01	0.0100577
30.11	signalling.light	SGN-U570880	AK320687	binding / catalytic/ coenzyme binding	1.01	0.0108458
35.3	not assigned.disagreeing hits	SGN-U597024	BE450642	polynucleotide adenylyltransferase/ protein binding	1.008	0.0172374
34.9	transport.metabolite transporters at the mitochondrial membrane	SGN-U579511	AW030370	mitochondrial substrate carrier family protein	1.008	0.0295253
4.	glycolysis.phosphoglycerate mutase	SGN-U580730	TA36719_4081	2,3-biphosphoglycerate-independent phosphoglycerate mutase, putative / phosphoglyceromutase, putative	1.007	0.0110897
35.1	not assigned.no ontology	SGN-U600379	AK327901	hydrolase, alpha/beta fold family protein	1.007	0.0161901
29.	protein.synthesis.ribosomal protein.prokaryotic.chloroplast.30S subunit.S4	SGN-U563384	AJ785218	RPS4 | Chloroplast encoded ribosomal protein S4	1.005	0.009679
35.3	not assigned.disagreeing hits	SGN-U590306	GO374731	25 kda protein dehydrin	1.004	0.0156842
35.2	not assigned.unknown	SGN-U582659	TA49256_4081	HB-6 | homeodomain protein (BELLRINGER)	1.004	0.00954345
35.1	not assigned.no ontology.ABC1 family protein	SGN-U579429	BG130241	ATATH13 | ATATH13 (ABC2 homolog 13)	1.004	0.0143057
33.99	development.unspecified	SGN-U567378	AK327271	senescence-associated family protein	1.004	0.0191164
29.	protein.folding	SGN-U581439	TA35711_4081	Chaperonin, putative	1.004	0.0127409
35.2	not assigned.unknown	SGN-U572208	BP909791	EMB2754 | EMB2754 (EMBRYO DEFECTIVE 2754)	1.001	0.0327079
35.2	not assigned.unknown	SGN-U599354	BP886805	EMB2754 | EMB2754 (EMBRYO DEFECTIVE 2754); binding / small GTPase regulator	1	0.0137089
11.	lipid metabolism.''exotics'' (steroids, squalene etc).sphingolipids.ceramidase	SGN-U569677	AK325960	ceramidase family protein	1	0.0121818

## Sheet: Tab 9. Leaves MM-KO down
Supplementary Table 9. List of down-regulated genes (log2 sub-/optimal temperature ≤−1and q-value<0.05) detected only in the leaves of the scion 'Kommeet' grafted onto 'Moneymaker' (MM/KO) under sub-optimal temperature.
BinCode	BinName	SGN	NCBI	description	MM/KO Log FC	adj.P.Val
21.	redox.glutaredoxins	SGN-U597671	AK320876	glutaredoxin family protein	-2.058	0.00954345
34.21	transport.calcium	SGN-U564412	AK322020	ATHCX1, CAX1-LIKE, ATCAX3, CAX3 | CAX3 (cation exchanger 3)	-1.843	0.00954345
35.3	not assigned.disagreeing hits	SGN-U564449	NM_001247444	JAZ3, JAI3, TIFY6B | JAI3/JAZ3/TIFY6B (JASMONATE-ZIM-DOMAIN PROTEIN 3)	-1.811	0.00954345
10.7	cell wall.modification	SGN-U579445	NM_001247543	XTH23, XTR6 | XTR6 (XYLOGLUCAN ENDOTRANSGLYCOSYLASE 6)	-1.658	0.0156803
35.2	not assigned.unknown	SGN-U577683	AK321000	Unknown	-1.656	0.0106143
27.	RNA.regulation of transcription.AP2/EREBP, APETALA2/Ethylene-responsive element binding protein family	SGN-U572081	AK321000	CRF3 | CRF3 (CYTOKININ RESPONSE FACTOR 3)	-1.639	0.0111178
4.14	glycolysis.PEPCase	SGN-U576252	GO372583	ATPPC1 | ATPPC1 (PHOSPHOENOLPYRUVATE CARBOXYLASE 1)	-1.58	0.013348
35.2	not assigned.unknown	SGN-U564446	NM_001247444	JAZ3, JAI3, TIFY6B | JAI3/JAZ3/TIFY6B (JASMONATE-ZIM-DOMAIN PROTEIN 3)	-1.573	0.00954345
21.	redox.glutaredoxins	SGN-U594589	AK323900	glutaredoxin family protein	-1.57	0.0124354
1.	PS.calvin cyle.rubisco small subunit	SGN-U578258	AI772989	RBCS1A | RBCS1A; ribulose-bisphosphate carboxylase	-1.516	0.026987
29.	protein.synthesis.ribosomal protein.prokaryotic.chloroplast.50S subunit.L2	SGN-U581377	NM_001247186	60S ribosomal protein L8 (RPL8C)	-1.421	0.00971705
34.21	transport.calcium	SGN-U575138	AK322020	ATHCX1, CAX1-LIKE, ATCAX3, CAX3 | CAX3 (cation exchanger 3)	-1.399	0.00954345
35.2	not assigned.unknown	SGN-U582002	AK326369	Unknown	-1.383	0.00971705
34.22	transport.cyclic nucleotide or calcium regulated channels	SGN-U575807	AK319969	CNGC4, HLM1, DND2, ATCNGC4 | ATCNGC4 (DEFENSE, NO DEATH 2)	-1.36	0.00954345
10.7	cell wall.modification	SGN-U579684	NM_001247543	XTH23, XTR6 | XTR6 (XYLOGLUCAN ENDOTRANSGLYCOSYLASE 6)	-1.349	0.00954345
27.	RNA.regulation of transcription.AS2,Lateral Organ Boundaries Gene Family	SGN-U566244	TA48654_4081	LBD37 | LBD37 (LOB DOMAIN-CONTAINING PROTEIN 37)	-1.326	0.00954345
27.	RNA.regulation of transcription.MYB-related transcription factor family	SGN-U576149	NM_001246920	DNA binding / transcription factor	-1.319	0.0129231
27.	RNA.regulation of transcription.C2H2 zinc finger family	SGN-U572337	DB710333	ZAT12, RHL41 | RHL41 (RESPONSIVE TO HIGH LIGHT 41)	-1.313	0.0193402
10.7	cell wall.modification	SGN-U587048	AB036338	XTH27, ATXTH27, EXGT-A3 | EXGT-A3 (endo-xyloglucan transferase A3)	-1.309	0.014101
35.2	not assigned.unknown	SGN-U564053	TA41825_4081	TMAC2 (TWO OR MORE ABRES-CONTAINING GENE 2)	-1.307	0.00954345
11.	lipid metabolism.FA desaturation.omega 6 desaturase	SGN-U591148	AK326063	FAD2 | FAD2 (FATTY ACID DESATURASE 2)	-1.28	0.0100577
29.	protein.targeting.secretory pathway.unspecified	SGN-U578714	AK321235	protein transport protein sec61, putative	-1.278	0.0100577
10.7	cell wall.modification	SGN-U577928	NM_001247549	xyloglucan:xyloglucosyl transferase	-1.27	0.0124354
35.3	not assigned.disagreeing hits	SGN-U578366	TA36834_4081	BTI1 | BTI1 (VIRB2-INTERACTING PROTEIN 1)	-1.267	0.0456187
29.	protein.targeting.mitochondria	SGN-U563007	ES895947	UNE3, PGA2, TATC, APG2 | APG2 (ALBINO AND PALE GREEN 2)	-1.252	0.0106787
35.1	not assigned.no ontology	SGN-U579623	BT012752	endomembrane protein 70, putative	-1.252	0.00954345
10.2.1	cell wall.cellulose synthesis.cellulose synthase	SGN-U585891	TA38690_4081	CESA3, IXR1, ATCESA3, ATH-B, CEV1 | CESA3 (CELLULOSE SYNTHASE 3)	-1.245	0.011541
26.	misc.GDSL-motif lipase	SGN-U585129	AK324959	GDSL-motif lipase/hydrolase family protein	-1.243	0.0139189
35.3	not assigned.disagreeing hits	SGN-U564186	NM_001247465	PEPCK2, PPCK2 | PPCK2 (PHOSPHOENOLPYRUVATE CARBOXYLASE KINASE 2)	-1.235	0.0182864
10.7	cell wall.modification	SGN-U580011	GO373736	xyloglucan:xyloglucosyl transferase	-1.23	0.00954345
10.1	cell wall.precursor synthesis.GMD	SGN-U574104	AK320665	GMD1 | GMD1 (GDP-D-MANNOSE 4,6-DEHYDRATASE 1)	-1.229	0.0100577
29.	protein.synthesis.elongation	SGN-U580418	NM_001247106	elongation factor 1-alpha / EF-1-alpha	-1.226	0.013348
35.2	not assigned.unknown	SGN-U595908	AK326369	Unknown	-1.223	0.0123808
27.	RNA.regulation of transcription.TCP transcription factor family	SGN-U562794	NM_001247037	TCP family transcription factor, putative	-1.22	0.0105465
35.2	not assigned.unknown	SGN-U568469	AK327411	Unknown	-1.216	0.0102597
29.	protein.postranslational modification	SGN-U576520	TA42638_4081	phosphoprotein phosphatase	-1.209	0.00954345
17.	hormone metabolism.auxin.synthesis-degradation	SGN-U575074	AK322390	ILL6 | ILL6 (IAA-leucine resistant (ILR)-like gene 6)	-1.206	0.0287489
19.30	tetrapyrrole synthesis.urogen III methylase	SGN-U572308	AK247184	UPM1 | UPM1 (UROPHORPHYRIN METHYLASE 1)	-1.196	0.0124354
35.1	not assigned.no ontology	SGN-U564290	NM_001247310	CPI1 | CPI1 (CYCLOPROPYL ISOMERASE)	-1.184	0.0159369
29.	protein.synthesis.elongation	SGN-U578831	BG130184	elongation factor 1-alpha / EF-1-alpha	-1.18	0.0125949
34.11	transport.NDP-sugars at the ER	SGN-U583061	AK321118	ATUTR3, UTR3 | ATUTR3/UTR3 (UDP-GALACTOSE TRANSPORTER 3)	-1.179	0.0100577
11.	lipid metabolism.''exotics'' (steroids, squalene etc).methylsterol monooxygenase	SGN-U572947	AK247484	ATSMO1, ATSMO1-1, SMO1-1 | SMO1-1 (STEROL-4ALPHA-METHYL OXIDASE 1-1)	-1.176	0.046802
34.19.4	transport.Major Intrinsic Proteins.TIP	SGN-U581024	NM_001247174	TIP1;1, GAMMA-TIP1, GAMMA-TIP | GAMMA-TIP (Tonoplast intrinsic protein (TIP) gamma)	-1.176	0.00954345
35.1	not assigned.no ontology	SGN-U571363	AK322844	ACR4 | ACR4 (ACT REPEAT 4)	-1.175	0.0135539
11.	lipid metabolism.FA desaturation.omega 6 desaturase	SGN-U591547	AK326063	FAD2 | FAD2 (FATTY ACID DESATURASE 2)	-1.173	0.0130571
1.	PS.calvin cycle.TPI	SGN-U581594	AK319602	TIM | TIM (TRIOSEPHOSPHATE ISOMERASE)	-1.172	0.0162324
35.3	not assigned.disagreeing hits	SGN-U581131	NM_001246846	lipid-associated family protein	-1.171	0.0164841
34.99	transport.misc	SGN-U579304	AK328220	permease-related	-1.159	0.0124354
22.	polyamine metabolism.synthesis.spermidine synthase	SGN-U581525	NM_001247478	SPMS, SPDS3 | SPDS3 (SPERMIDINE SYNTHASE 3)	-1.155	0.0124062
29.	protein.degradation.ubiquitin.proteasom	SGN-U583931	AK327752	26S proteasome regulatory subunit, putative (RPN9)	-1.155	0.0144286
34.21	transport.calcium	SGN-U564776	DB700370	ATHCX1, CAX1-LIKE, ATCAX3, CAX3 | CAX3 (cation exchanger 3)	-1.154	0.00954345
35.2	not assigned.unknown	SGN-U575759	AK247685	Unknown	-1.14	0.0123808
35.3	not assigned.disagreeing hits	SGN-U576855	AK327505	cinnamoyl-CoA reductase-related	-1.127	0.0355704
20.1	stress.biotic	SGN-U566861	BG130936	acidic endochitinase (CHIB1)	-1.126	0.0170996
13.1	amino acid metabolism.synthesis.aspartate family.methionine	SGN-U577720	TA36189_4081	ATMETS, ATMS1, ATCIMS | ATCIMS (COBALAMIN-INDEPENDENT METHIONINE SYNTHASE)	-1.124	0.0143092
35.2	not assigned.unknown	SGN-U581731	AK319718	Unknown	-1.121	0.0103845
10.5.1	cell wall.cell wall proteins.AGPs	SGN-U571367	AK325576	FLA1 | FLA1	-1.117	0.018063
35.1	not assigned.no ontology	SGN-U592802	GO375653	Identical to Protein FBL4 (FBL4)	-1.117	0.00954345
26.	misc.plastocyanin-like	SGN-U586153	GO372726	plastocyanin-like domain-containing protein	-1.116	0.0138469
29.	protein.synthesis.misc ribososomal protein	SGN-U579674	TA36331_4081	40S ribosomal protein S2 (RPS2D)	-1.111	0.0124354
27.	RNA.regulation of transcription.WRKY domain transcription factor family	SGN-U564691	AK323971	ATWRKY53, WRKY53 | WRKY53 (WRKY DNA-binding protein 53)	-1.106	0.0101962
35.1	not assigned.no ontology	SGN-U585005	AK322296	ATHST | ATHST; prenyltransferase	-1.102	0.00954345
26.	misc.GDSL-motif lipase	SGN-U566206	AK319817	lipase, putative	-1.099	0.0105465
27.	RNA.processing	SGN-U576432	BW685805	ATFIB2, FIB2 | FIB2 (FIBRILLARIN 2)	-1.097	0.0169128
26.	misc.GDSL-motif lipase	SGN-U588843	AK324959	GDSL-motif lipase/hydrolase family protein	-1.095	0.0136509
34.3	transport.amino acids	SGN-U586631	BP896391	ATAVP3, AVP-3, AVP1 | AVP1 (vacuolar-type H+-pumping pyrophosphatase 1)	-1.094	0.0147037
35.2	not assigned.unknown	SGN-U569014	AK324909	Unknown	-1.093	0.0108458
34.18	transport.unspecified cations	SGN-U577978	AK326152	sodium symporter-related	-1.091	0.0100577
29.	protein.synthesis.elongation	SGN-U570252	AK322741	PBS lyase HEAT-like repeat-containing protein	-1.085	0.0101836
26.	misc.oxidases - copper, flavone etc.	SGN-U573441	GO376156	copper amine oxidase, putative	-1.084	0.0240466
25	C1-metabolism	SGN-U580665	AK319810	SHM4 | SHM4 (SERINE HYDROXYMETHYLTRANSFERASE 4)	-1.083	0.0122929
34.3	transport.amino acids	SGN-U583643	AK324639	amino acid transporter family protein	-1.082	0.0100577
34.3	transport.amino acids	SGN-U580565	NM_001247057	ATPROT2, ProT2 | ProT2 (PROLINE TRANSPORTER 2)	-1.079	0.0191371
29.	protein.degradation.ubiquitin.E3.RING	SGN-U582422	AW216567	zinc finger (C3HC4-type RING finger) family protein	-1.069	0.0161611
35.2	not assigned.unknown	SGN-U583850	AW625371	Unknown	-1.068	0.0263422
22.	polyamine metabolism.synthesis.SAM decarboxylase	SGN-U581249	BT013882	adenosylmethionine decarboxylase family protein	-1.064	0.0182864
35.1	not assigned.no ontology	SGN-U583406	AK328397	nucleolar essential protein-related	-1.063	0.013348
35.1	not assigned.no ontology	SGN-U567710	AJ784534	EMB2734 | EMB2734 (EMBRYO DEFECTIVE 2734)	-1.063	0.0142026
26.	misc.cytochrome P450	SGN-U573215	TA36292_4081	AR2, ATR2 | ATR2 (ARABIDOPSIS P450 REDUCTASE 2)	-1.061	0.0260126
27.	RNA.regulation of transcription.unclassified	SGN-U584308	BT012902	ATRBP47C | ATRBP47C; RNA binding	-1.06	0.0217094
12.1.1	N-metabolism.nitrate metabolism.NR	SGN-U579543	TA36941_4081	B29, NIA2-1, CHL3, NR, NR2, NIA2 | NIA2 (NITRATE REDUCTASE 2)	-1.059	0.0252454
35.2	not assigned.unknown	SGN-U568967	TA55191_4081	!LOW SCORING HIT! SGN-U568967: Tomato 200607#2 [4 ESTs aligned]	-1.058	0.0121426
35.2	not assigned.unknown	SGN-U574470	TA53116_4081	Unknown	-1.055	0.0100577
29.	protein.postranslational modification	SGN-U576543	TA53431_4081	MAPKKK21 | MAPKKK21; ATP binding / protein kinase	-1.054	0.0400082
34.19.4	transport.Major Intrinsic Proteins.PIP	SGN-U590165	HQ684021	PIP3A, PIP2;7, SIMIP, PIP3 | PIP3 (PLASMA MEMBRANE INTRINSIC PROTEIN 3)	-1.054	0.00954345
35.2	not assigned.unknown	SGN-U594649	TA42932_4081	Unknown	-1.052	0.0417597
35.1	not assigned.no ontology	SGN-U604003	BP910574	oxidoreductase, 2OG-Fe(II) oxygenase family protein	-1.051	0.0129231
26.	misc.plastocyanin-like	SGN-U595621	BP901095	plastocyanin-like domain-containing protein	-1.048	0.00954345
4.13	glycolysis.PK	SGN-U566980	TA38607_4081	transketolase family protein	-1.043	0.0110897
29.	protein.synthesis.ribosomal protein.eukaryotic.40S subunit.S4	SGN-U579513	AI781614	40S ribosomal protein S4 (RPS4D)	-1.041	0.017735
34.	transport.p- and v-ATPases	SGN-U572299	AK320905	ATVHA-C, DET3 | DET3 (DE-ETIOLATED 3)	-1.041	0.0124062
35.2	not assigned.unknown	SGN-U570831	DV104791	Unknown	-1.04	0.00971705
29.	protein.postranslational modification	SGN-U585750	AK247687	protein phosphatase 2C-related / PP2C-related	-1.039	0.0206549
10.2	cell wall.precursor synthesis.UGD	SGN-U581969	AI490652	UDP-glucose 6-dehydrogenase, putative	-1.038	0.0124354
35.2	not assigned.unknown	SGN-U577484	NM_001247630	Unknown	-1.037	0.0121818
26.	misc.short chain dehydrogenase/reductase (SDR)	SGN-U583958	TA55883_4081	SIS4, GIN1, SDR1, ISI4, SRE1, ATABA2, ABA2 | ABA2 (ABA DEFICIENT 2)	-1.036	0.0103528
35.3	not assigned.disagreeing hits	SGN-U592107	NM_001247584	UBC9 | UBC9 (UBIQUITIN CONJUGATING ENZYME 9)	-1.031	0.0100577
35.1	not assigned.no ontology	SGN-U571505	AK320133	RNA recognition motif (RRM)-containing protein	-1.027	0.0100577
35.3	not assigned.disagreeing hits	SGN-U580639	TA44716_4081	Unknown	-1.026	0.0119926
12.1.1	N-metabolism.nitrate metabolism.NR	SGN-U583893	TA38880_4081	CBR1, ATCBR | ATCBR (NADH:CYTOCHROME B5 REDUCTASE 1)	-1.023	0.0124354
33.99	development.unspecified	SGN-U582104	AK326238	transducin family protein / WD-40 repeat family protein	-1.023	0.0124597
21.	redox.thioredoxin	SGN-U567134	AK324563	ATPDIL2-2 | ATPDIL2-2 (PDI-LIKE 2-2)	-1.022	0.00971705
30.2.99	signalling.receptor kinases.misc	SGN-U577087	AI776077	protein kinase, putative	-1.021	0.011392
35.3	not assigned.disagreeing hits	SGN-U587075	BG713779	60S ribosomal protein L15 (RPL15A)	-1.021	0.0121818
30.2.17	signalling.receptor kinases.DUF 26	SGN-U566482	AI782826	B120 | B120; protein kinase/ sugar binding	-1.02	0.00954345
23.	nucleotide metabolism.phosphotransfer and pyrophosphatases.nucleoside diphosphate kinase	SGN-U569028	AI771616	NDPK3 | NDPK3 (NUCLEOSIDE DIPHOSPHATE KINASE 3)	-1.019	0.011392
34.18	transport.unspecified cations	SGN-U580060	AK320352	bile acid:sodium symporter family protein	-1.016	0.0146752
34.19.4	transport.Major Intrinsic Proteins.PIP	SGN-U577606	AK323928	UBQ11 | UBQ11 (UBIQUITIN 11)	-1.015	0.0146752
17.	hormone metabolism.auxin.induced-regulated-responsive-activated	SGN-U567495	NM_001247110	Unknown	-1.014	0.0391625
35.1	not assigned.no ontology	SGN-U583796	AK319425	hydrolase, alpha/beta fold family protein	-1.013	0.00954345
35.2	not assigned.unknown	SGN-U581901	AK319306	Unknown	-1.013	0.0110861
10.5.1	cell wall.cell wall proteins.RGP	SGN-U577150	ES896820	ATRGP1, ATRGP, RGP1 | RGP1 (REVERSIBLY GLYCOSYLATED POLYPEPTIDE 1)	-1.011	0.00954345
31.4	cell.vesicle transport	SGN-U564688	AW221804	SEC8 | SEC8 (secretion 8)	-1.01	0.0100577
10.7	cell wall.modification	SGN-U585093	AJ560647	EXP15, ATEXP15, ATHEXP ALPHA 1.3, ATEXPA15 | ATEXPA15 (ARABIDOPSIS THALIANA EXPANSIN A15)	-1.009	0.0294058
35.2	not assigned.unknown	SGN-U569643	AK324533	Unknown	-1.007	0.0100577
35.2	not assigned.unknown	SGN-U568388	AK322282	Unknown	-1.006	0.0191263
33.99	development.unspecified	SGN-U563227	AK324295	MSI02, NFC02, NFC2, MSI2 | MSI2 (NUCLEOSOME/CHROMATIN ASSEMBLY FACTOR GROUP C 2)	-1.005	0.0104658
29.	protein.synthesis.ribosomal protein.eukaryotic.40S subunit.S4	SGN-U581547	BI921785	40S ribosomal protein S4 (RPS4D)	-1.004	0.0160477
34.2	transporter.sugars	SGN-U589401	GO374014	porin, putative	-1.004	0.0144286
35.3	not assigned.disagreeing hits	SGN-U564092	BT014571	ACR4 | ACR4 (ACT REPEAT 4)	-1.004	0.00971705
30.5	signalling.G-proteins	SGN-U582604	NM_001246952	ATARCA | ATARCA (Arabidopsis thaliana Homolog of the Tobacco ArcA)	-1.001	0.0137089
34.22	transport.cyclic nucleotide or calcium regulated channels	SGN-U565661	AW037755	CNGC4, HLM1, DND2, ATCNGC4 | ATCNGC4 (DEFENSE, NO DEATH 2)	-1.001	0.00954345

## Sheet: Tab 10. Roots LA-KO up
Supplementary Table 10. List of up-regulated genes genes (log2 sub-/optimal temperature ≥1 and q-value<0.05) detected only in the roots (LA 1777) of the grafting combination LA/KO under sub-optimal temperature.
BinCode	BinName	SGN	NCBI	description	LA/KO Log FC	adj.P.Val
34.99	transport.misc	SGN-U586539	BI209863	protein kinase family protein	3.48971	0.0183402
29.5.3	protein.degradation.cysteine protease	SGN-U564978	BI928267	Wound-induced proteinase inhibitor serine-type endopeptidase inhibitor activity	3.29594	0.0144734
35.2	not assigned.unknown	SGN-U591986	X55691	glycine rich protein X55690	3.17666	0.0144734
34.99	transport.misc	SGN-U567069	BE463242	unknown	3.08864	0.0272269
35.2	not assigned.unknown	SGN-U580449	AK224730	Abscicic acid stress ripening 4 Putative DNA-binding and chaperone-like protein	2.90276	0.0172002
27.3.26	RNA.regulation of transcription.MYB-related transcription factor family	SGN-U586661	BT012912	Late elongated hypocotyl and circadian clock associated-1-like protein 1	2.63801	0.0105126
35.2	not assigned.unknown	SGN-U580787	AK224730	Abscicic acid stress ripening 4 Putative DNA-binding and chaperone-like protein	2.5946	0.0176395
10.7	cell wall.modification	SGN-U562982	AW624841	xyloglucan endotransglucosylase-hydrolase 6	2.56096	0.0137696
17.2.2	hormone metabolism.auxin.signal transduction	SGN-U576145	AW649068	Auxin Efflux FacilitatorBelongs to the PIN family of auxin efflux facilitators involved in polar auxin transport	2.5176	0.0105126
35.3	not assigned.disagreeing hits	SGN-U591986	X55688	glycine-rich protein	2.45953	0.0125036
35.2	not assigned.unknown	SGN-U578154	BI209189	Unknown	2.44961	0.0143803
16.10	secondary metabolism.simple phenols	SGN-U567193	BT013137	laccase	2.41175	0.0105126
26.3	misc.gluco-, galacto- and mannosidases	SGN-U571983	DB682135	glycosyl hydrolase family 1 protein	2.38002	0.0125036
26.8	misc.nitrilases, *nitrile lyases, berberine bridge enzymes, reticuline oxidases, troponine reductases	SGN-U568404	AW218981	Tropinone reductase-like protein Glucose/ribitol dehydrogenase	2.37909	0.0217679
8.2.10	TCA / org. transformation.other organic acid transformaitons.malic	SGN-U593934	TA51297_4081	Cc-nbs-lrr resistance protein	2.36797	0.0296493
35.1	not assigned.no ontology	SGN-U569285	TA53858_4081	PERQ Amino acid rich with GYF domain-containing protein	2.36216	0.0188152
15.2	metal handling.binding, chelation and storage	SGN-U567922	BI925433	Metal ion binding protein Heavy metal transport/detoxification protein	2.27654	0.0108433
35.2	not assigned.unknown	SGN-U579620	BF096394	Unknown	2.2599	0.0125036
17.7.1.3	hormone metabolism.jasmonate.synthesis-degradation.allene oxidase synthase	SGN-U573672	AF461042	cytochrome P450 CYP74C4	2.11977	0.0135691
28.1.1.1	DNA.synthesis/chromatin structure.retrotransposon/transposase.gypsy-like retrotransposon	SGN-U579150	AI896109	ORF158 | Identical to Hypothetical mitochondrial protein AtMg00860	2.11513	0.0105352
29.5.11.4.2	protein.degradation.ubiquitin.E3.RING	SGN-U579026	BT012911	Ring finger protein 12	2.01796	0.0336052
27.3.26	RNA.regulation of transcription.MYB-related transcription factor family	SGN-U574735	TA38509_4081	Late elongated hypocotyl and circadian clock associated-1-like protein 1	2.01299	0.0125036
26.2	misc.UDP glucosyl and glucoronyl transferases	SGN-U597792	DV103733	UDP-glucosyltransferase family 1 protein (UDP-glucuronosyl/UDP-glucosyltransferase	2.00466	0.0256353
35.2	not assigned.unknown	SGN-U576446	TA55400_4081	JAZ8, TIFY5A | JAZ8/TIFY5A (JASMONATE-ZIM-DOMAIN PROTEIN 8)	1.97321	0.0459913
35.2	not assigned.unknown	SGN-U574590	TA54348_4081	Unknown	1.91289	0.0316612
26.22	misc.short chain dehydrogenase/reductase (SDR)	SGN-U594150	AK321420	short-chain dehydrogenase/reductase (SDR) family protein	1.90146	0.0325325
26.3	misc.gluco-, galacto- and mannosidases	SGN-U566569	NM_001247101	RSW3 | RSW3 (RADIAL SWELLING 3)	1.87614	0.0141324
16.2.1.1	secondary metabolism.phenylpropanoids.lignin biosynthesis.PAL	SGN-U580050	AW929506	PAL1 | PAL1 (PHE AMMONIA LYASE 1)	1.85894	0.018929
16.2.1.10	secondary metabolism.phenylpropanoids.lignin biosynthesis.CAD	SGN-U569435	EG553769	mannitol dehydrogenase, putative	1.84015	0.0364097
28.1.1.1	DNA.synthesis/chromatin structure.retrotransposon/transposase.gypsy-like retrotransposon	SGN-U595872	DB716302	polyprotein	1.82892	0.0125036
35.3	not assigned.disagreeing hits	SGN-U584529	AK321410	CHL1-1, NRT1, B-1, ATNRT1, CHL1, NRT1.1 | NRT1.1 (NITRATE TRANSPORTER 1.1)	1.82342	0.0135349
35.3	not assigned.disagreeing hits	SGN-U574760	BW687921	nodulin MtN3 family protein	1.82089	0.0492089
27.3.26	RNA.regulation of transcription.MYB-related transcription factor family	SGN-U574735	AK319264	CCA1 | CCA1 (CIRCADIAN CLOCK ASSOCIATED 1)	1.79827	0.0125036
35.2	not assigned.unknown	SGN-U567070	BG133495	Unknown	1.77914	0.0149006
16.10	secondary metabolism.simple phenols	SGN-U563099	AK324584	LAC12 | LAC12 (laccase 12)	1.77614	0.0345108
28.2	DNA.repair	SGN-U576824	BE458334	UVR2, PHR1 | PHR1 (PHOTOLYASE 1)	1.77307	0.0125036
35.3	not assigned.disagreeing hits	SGN-U584617	AK324031	ATHB13 | ATHB13; DNA binding / transcription factor	1.76376	0.0377297
35.2	not assigned.unknown	SGN-U604349	BG125653	Unknown	1.75347	0.013322
35.1	not assigned.no ontology	SGN-U600175	AK327748	thioesterase family protein	1.72723	0.0482343
26.2	misc.UDP glucosyl and glucoronyl transferases	SGN-U584993	AW624998	UDP-glucoronosyl/UDP-glucosyl transferase family protein	1.72607	0.0140931
26.8	misc.nitrilases, *nitrile lyases, berberine bridge enzymes, reticuline oxidases, troponine reductases	SGN-U573887	AI895826	FAD-binding domain-containing protein	1.72261	0.0125036
16.10	secondary metabolism.simple phenols	SGN-U567193	NM_001246887	LAC7 | LAC7 (laccase 7)	1.72026	0.0135349
29.4	protein.postranslational modification	SGN-U585018	TA41248_4081	ATPP2CA, AHG3 | AHG3/ATPP2CA (ARABIDOPSIS THALIANA PROTEIN PHOSPHATASE 2CA)	1.68339	0.0135972
35.2	not assigned.unknown	SGN-U578022	AK327428	Unknown	1.68074	0.0125036
35.2	not assigned.unknown	SGN-U569295	TA53069_4081	Unknown	1.67302	0.0125036
35.2	not assigned.unknown	SGN-U586660	AK319264	Unknown	1.66131	0.0143487
26.10	misc.cytochrome P450	SGN-U585133	AJ785145	CYP94C1 | CYP94C1 (cytochrome P450, family 94, subfamily C, polypeptide 1)	1.65818	0.0134363
35.2	not assigned.unknown	SGN-U566189	TA55554_4081	Unknown	1.65536	0.0145448
35.2	not assigned.unknown	SGN-U582290	TA56231_4081	Unknown	1.65464	0.0272172
35.2	not assigned.unknown	SGN-U564677	TA51695_4081	Unknown	1.65321	0.0281001
17.7.1.3	hormone metabolism.jasmonate.synthesis-degradation.allene oxidase synthase	SGN-U573672	NM_001247573	CYP74A, AOS | AOS (ALLENE OXIDE SYNTHASE)	1.64963	0.0429737
35.3	not assigned.disagreeing hits	SGN-U574738	AK319264	CCA1 | CCA1 (CIRCADIAN CLOCK ASSOCIATED 1)	1.64391	0.0114928
27.3.3	RNA.regulation of transcription.AP2/EREBP, APETALA2/Ethylene-responsive element binding protein family	SGN-U585539	NM_001246962	RAP2.7, TOE1 | RAP2.7/TOE1 (TARGET OF EAT1 1)	1.63662	0.0206008
10.8.1	cell wall.pectin*esterases.PME	SGN-U571810	TC244133	pectinesterase family protein	1.63389	0.039751
2.2.1.3.3	major CHO metabolism.degradation.sucrose.invertases.vacuolar	SGN-U578195	BI923413	beta-fructosidase (BFRUCT3)	1.63007	0.0144734
29.4.1.57	protein.postranslational modification.kinase.receptor like cytoplasmatic kinase VII	SGN-U568046	AK322397	protein kinase family protein	1.62454	0.0105126
35.2	not assigned.unknown	SGN-U585123	AK247121	Unknown	1.5928	0.0125036
20.2.3	stress.abiotic.drought/salt	SGN-U585087	BP886484	Dehydration-responsive protein-related	1.58732	0.0125036
35.2	not assigned.unknown	SGN-U602148	BP907174	Unknown	1.58599	0.0125036
26.3	misc.gluco-, galacto- and mannosidases	SGN-U571983	BG134728	glycosyl hydrolase family 1 protein	1.58448	0.019636
35.2	not assigned.unknown	SGN-U604565	X55682	tyrosine-rich hydroxyproline-rich glycoprotein	1.57534	0.0154578
35.1	not assigned.no ontology	SGN-U602993	AK327114	LPAT4 | LPAT4; acyltransferase	1.56108	0.0125036
35.2	not assigned.unknown	SGN-U584772	AW218360	Unknown	1.55509	0.0162597
29.5.9	protein.degradation.AAA type	SGN-U569541	TA47551_4081	AAA-type ATPase family protein	1.55194	0.0287363
27.3.4	RNA.regulation of transcription.ARF, Auxin Response Factor family	SGN-U567299	NM_001247673	ARF1 | ARF1 (AUXIN RESPONSE FACTOR 1)	1.54813	0.0125748
20.1.7	stress.biotic.PR-proteins	SGN-U585506	AK247087	ATP binding / protein binding	1.5468	0.0359212
28.1	DNA.synthesis/chromatin structure	SGN-U575096	AK322155	DEAD/DEAH box helicase, putative	1.54199	0.0105126
35.3	not assigned.disagreeing hits	SGN-U566921	NM_001247489	2-dehydro-3-deoxyphosphoheptonate aldolase, putative	1.53556	0.0144734
20.1.7	stress.biotic.PR-proteins	SGN-U584112	BF098197	disease resistance protein (CC-NBS-LRR class)	1.5216	0.0125036
16.8.4.1	secondary metabolism.flavonoids.flavonols.dihydrokaempferol 4-reductase	SGN-U566207	AW932559	BEN1 | BEN1; oxidoreductase, acting on CH-OH group of donors	1.52104	0.0135349
2.2.1.3.2	major CHO metabolism.degradation.sucrose.invertases.cell wall	SGN-U565004	BE449979	ATCWINV1, ATBFRUCT1 | ATBFRUCT1/ATCWINV1 (ARABIDOPSIS THALIANA CELL WALL INVERTASE 1)	1.52076	0.0158356
35.2	not assigned.unknown	SGN-U585623	AK319992	Unknown	1.5162	0.0159434
26.3	misc.gluco-, galacto- and mannosidases	SGN-U569046	BE450960	ATGH9B8 | ATGH9B8 (ARABIDOPSIS THALIANA GLYCOSYL HYDROLASE 9B8)	1.50897	0.0125036
34.6	transport.sulphate	SGN-U565728	NM_001247636	SULTR1;3 | SULTR1;3 (sulfate transporter)	1.49795	0.0171818
35.2	not assigned.unknown	SGN-U577584	Z29112	Unknown	1.49518	0.0396428
34.2	transporter.sugars	SGN-U567438	TA55499_4081	TMT2 | TMT2 (TONOPLAST MONOSACCHARIDE TRANSPORTER2)	1.4931	0.0261841
35.3	not assigned.disagreeing hits	SGN-U566667	BG625990	clathrin adaptor complexes medium subunit family protein	1.49295	0.0135349
31.1	cell.organisation	SGN-U591651	AI777219	ATNAP57, CBF5, ATCBF5, NAP57 | NAP57 (ARABIDOPSIS THALIANA HOMOLOGUE OF NAP57)	1.49047	0.0171891
34.3	transport.amino acids	SGN-U569872	AK246988	ser/thr protein phosphatase family protein	1.48756	0.0135349
29.4	protein.postranslational modification	SGN-U566843	AK247485	ATPP2CA, AHG3 | AHG3/ATPP2CA (ARABIDOPSIS THALIANA PROTEIN PHOSPHATASE 2CA)	1.4805	0.0221789
35.1.5	not assigned.no ontology.pentatricopeptide (PPR) repeat-containing protein	SGN-U567010	DB687130	GRP23 | GRP23 (GLUTAMINE-RICH PROTEIN23)	1.46781	0.0174673
20.2.3	stress.abiotic.drought/salt	SGN-U573379	AK324967	Dehydration-responsive protein-related	1.46006	0.0152352
10.5.5	cell wall.cell wall proteins.RGP	SGN-U583155	TA55240_4081	ATRGP1, ATRGP, RGP1 | RGP1 (REVERSIBLY GLYCOSYLATED POLYPEPTIDE 1)	1.45781	0.0382413
10.2	cell wall.cellulose synthesis	SGN-U576915	BG124425	CSLA09, ATCSLA9, CSLA9, RAT4, ATCSLA09 | ATCSLA09 (RESISTANT TO AGROBACTERIUM TRANSFORMATION 4)	1.45678	0.0331982
35.1	not assigned.no ontology	SGN-U591569	AK323441	ATBAG1 | ATBAG1 (ARABIDOPSIS THALIANA BCL-2-ASSOCIATED ATHANOGENE 1)	1.45599	0.0105126
26.19	misc.plastocyanin-like	SGN-U593812	AK319426	plastocyanin-like domain-containing protein	1.44163	0.0412359
26.10	misc.cytochrome P450	SGN-U581343		COX3 | Encodes cytochrome c oxidase subunit 3	1.43887	0.0176395
27.3.4	RNA.regulation of transcription.ARF, Auxin Response Factor family	SGN-U593847	BP894511	ARF6 | ARF6 (AUXIN RESPONSE FACTOR 6)	1.43841	0.0125036
35.2	not assigned.unknown	SGN-U578752	AK320878	Unknown	1.43768	0.017057
10.5.1	cell wall.cell wall proteins.AGPs	SGN-U587978	AK324186	FLA1 | FLA1	1.43608	0.0153312
35.2	not assigned.unknown	SGN-U564001	AK321218	hydroxyproline-rich systemin precursor (defense-signaling glycopeptide hormone)	1.42978	0.0229665
29.5.9	protein.degradation.AAA type	SGN-U566579	TA51264_4081	AATP1 | AATP1 (AAA-ATPASE 1)	1.42861	0.0125036
17.1.1	hormone metabolism.abscisic acid.synthesis-degradation	SGN-U577478	NM_001247526	ATNCED3, STO1, NCED3 | NCED3 (NINE-CIS-EPOXYCAROTENOID DIOXYGENASE3)	1.42459	0.0227052
29.5.9	protein.degradation.AAA type	SGN-U604725	AW217422	AAA-type ATPase family protein	1.4235	0.0108433
30.4	signalling.phosphinositides	SGN-U584505	AK324670	ATG5 | ATG5 (G5p-related protein)	1.42263	0.0125036
35.2	not assigned.unknown	SGN-U581271	AW626189	Unknown	1.42079	0.0208532
35.2	not assigned.unknown	SGN-U574549	AK246887	calcium-dependent protein kinase 2	1.41984	0.0195934
35.2	not assigned.unknown	SGN-U603851	AK328731	Unknown	1.41814	0.0146491
35.2	not assigned.unknown	SGN-U603669	AK322897	Unknown	1.41755	0.0125036
34.18	transport.unspecified anions	SGN-U569047	DB725016	BOR1 | BOR1 (REQUIRES HIGH BORON 1)	1.4076	0.0248785
35.3	not assigned.disagreeing hits	SGN-U593982	AK326695	protein kinase family protein	1.40676	0.0134134
35.2	not assigned.unknown	SGN-U581982	BG133799	Unknown	1.40488	0.0161958
26.2	misc.UDP glucosyl and glucoronyl transferases	SGN-U602448	BG642529	UDP-glucoronosyl/UDP-glucosyl transferase family protein	1.40041	0.0332586
35.2	not assigned.unknown	SGN-U587743	AK323025	Unknown	1.39243	0.0125036
35.1	not assigned.no ontology	SGN-U568021	TA56642_4081	ATCXE12 | ATCXE12 (ARABIDOPSIS THALIANA CARBOXYESTERASE 12)	1.38974	0.0184319
35.2	not assigned.unknown	SGN-U597833	BW692277	Unknown	1.38971	0.0125036
35.2	not assigned.unknown	SGN-U568109	TA40057_4081	Unknown	1.38139	0.0156898
35.2	not assigned.unknown	SGN-U579224	BG134548	Unknown	1.38079	0.0455884
4.12	glycolysis.enolase	SGN-U579968	NP1427488	enolase,putative	1.37976	0.0125036
30.3	signalling.calcium	SGN-U578018	BT013428	calreticulin 2 (CRT2)	1.37821	0.0147788
29.5.5	protein.degradation.serine protease	SGN-U573675	AK320911	SCPL12 | SCPL12; serine carboxypeptidase	1.37812	0.0374616
35.2	not assigned.unknown	SGN-U577656	AI899627	Unknown	1.37655	0.0134134
35.1	not assigned.no ontology	SGN-U570129	AK319704	transferase family protein	1.3762	0.0343554
27.3.9	RNA.regulation of transcription.C2C2(Zn) GATA transcription factor family	SGN-U563049	BM411779	BME3-ZF, BME3 | BME3/BME3-ZF (BLUE MICROPYLAR END3)	1.37615	0.0141324
35.2	not assigned.unknown	SGN-U582617	TA45158_4081	nbs-lrr type disease resistance protein	1.37583	0.0324053
29.2.3	protein.synthesis.initiation	SGN-U575866	BI422275	EIF4B1 | EIF4B1 (eukaryotic translation initiation factor 4B1)	1.37374	0.0125036
28.1.1.1	DNA.synthesis/chromatin structure.retrotransposon/transposase.gypsy-like retrotransposon	SGN-U595870	BI207577	polyprotein	1.37124	0.0155982
26.10	misc.cytochrome P450	SGN-U573215	TA36310_4081	AR2, ATR2 | ATR2 (ARABIDOPSIS P450 REDUCTASE 2)	1.36927	0.016299
20.2.1	stress.abiotic.heat	SGN-U581845	BT014139	DNAJ heat shock N-terminal domain-containing protein	1.36813	0.0144734
31.1	cell.organisation	SGN-U586122	AK323884	myosin heavy chain-related	1.36788	0.0131466
10.2.1	cell wall.cellulose synthesis.cellulose synthase	SGN-U585889	BT013754	ATH-A, CESA2 | CESA2 (CELLULOSE SYNTHASE 2)	1.36745	0.0125036
34.99	transport.misc	SGN-U571260	BI925139	Unknown	1.36634	0.0442416
26.7	misc.oxidases - copper, flavone etc.	SGN-U581285	BE451288	FMO1 | FMO1 (FLAVIN-DEPENDENT MONOOXYGENASE 1)	1.36125	0.0197854
34.16	transport.ABC transporters and multidrug resistance systems	SGN-U599967	BG132953	MRP5, ATMRP5 | ATMRP5 (Arabidopsis thaliana multidrug resistance-associated protein 5)	1.36071	0.0135691
30.2.24	signalling.receptor kinases.S-locus glycoprotein like	SGN-U577144	DB685663	ARK3 | ARK3 (Arabidopsis Receptor Kinase 3)	1.35858	0.0144734
35.3	not assigned.disagreeing hits	SGN-U587509	BG630041	26S proteasome AAA-ATPase subunit (RPT1a)	1.35698	0.0137696
35.3	not assigned.disagreeing hits	SGN-U581354	AW624957	delta-8 sphingolipid desaturase, putative	1.35683	0.0250775
26.21	misc.protease inhibitor/seed storage/lipid transfer protein (LTP) family protein	SGN-U579003	TA49528_4081	protease inhibitor/seed storage/lipid transfer protein (LTP) family protein	1.35426	0.0381615
10.2.1	cell wall.cellulose synthesis.cellulose synthase	SGN-U581726	BP910310	CESA1, RSW1 | CESA1 (CELLULOSE SYNTHASE 1)	1.35366	0.0144963
27.3.23	RNA.regulation of transcription.HSF,Heat-shock transcription factor family	SGN-U578233	AK320636	HSFC1, AT-HSFC1 | AT-HSFC1 (Arabidopsis thaliana heat shock transcription factor C1)	1.34974	0.0137696
35.1	not assigned.no ontology	SGN-U580259	AK322729	FLA17 | FLA17 (FASCICLIN-LIKE ARABINOGALACTAN PROTEIN 17 PRECURSOR)	1.34516	0.0141324
35.2	not assigned.unknown	SGN-U576015	BE460180	Unknown	1.34404	0.0125036
29.4	protein.postranslational modification	SGN-U575470	DB720461	protein kinase family protein	1.34321	0.0141909
27.3.3	RNA.regulation of transcription.AP2/EREBP, APETALA2/Ethylene-responsive element binding protein family	SGN-U585938	BG127854	TINY2 | TINY2 (TINY2)	1.3423	0.0156919
33.99	development.unspecified	SGN-U603922	BI924203	VCS | VCS (VARICOSE)	1.34221	0.0135349
10.2	cell wall.cellulose synthesis	SGN-U571201	AK320053	CSLA02, ATCSLA2, ATCSLA02 | ATCSLA02 (Cellulose synthase-like A2)	1.33672	0.0145448
35.2	not assigned.unknown	SGN-U567279	AK325859	Unknown	1.33354	0.0145448
29.4	protein.postranslational modification	SGN-U568532	NM_001247464	TSL | TSL (TOUSLED)	1.33197	0.0141324
29.4.1.57	protein.postranslational modification.kinase.receptor like cytoplasmatic kinase VII	SGN-U584759	BT013811	protein kinase family protein	1.33196	0.0125036
35.2	not assigned.unknown	SGN-U581826	BF097466	Unknown	1.32853	0.012963
35.1	not assigned.no ontology	SGN-U563081	AK328035	transporter-related	1.32672	0.0125036
35.2	not assigned.unknown	SGN-U567012	AK325632	Unknown	1.32557	0.0156919
26.10	misc.cytochrome P450	SGN-U566498	NM_001247334	ATBR6OX, CYP85A1, BR6OX, BR6OX1 | BR6OX1 (BRASSINOSTEROID-6-OXIDASE)	1.32496	0.0176395
10.2.1	cell wall.cellulose synthesis.cellulose synthase	SGN-U573419	DB711782	CESA3, IXR1, ATCESA3, ATH-B, CEV1 | CESA3 (CELLULOSE SYNTHASE 3)	1.32054	0.0127299
35.2	not assigned.unknown	SGN-U564787	BI932571	QRT3 | QRT3 (QUARTET 3)	1.3137	0.0165896
35.3	not assigned.disagreeing hits	SGN-U578589	TA40170_4081	BGAL3 | BGAL3 (beta-galactosidase 3)	1.30998	0.019316
35.3	not assigned.disagreeing hits	SGN-U579591	NM_001247523	FLO2, FL1, AP2 | AP2 (APETALA 2)	1.30465	0.0125036
29.4	protein.postranslational modification	SGN-U571570	BG131134	protein kinase family protein	1.30332	0.0125036
27.3.4	RNA.regulation of transcription.ARF, Auxin Response Factor family	SGN-U601907	NM_001247867	ARF16 | ARF16 (AUXIN RESPONSE FACTOR 16)	1.30145	0.0271529
35.2	not assigned.unknown	SGN-U596867	TC242094	glycinamide ribonucleotide transformylase	1.30043	0.0155588
35.2	not assigned.unknown	SGN-U572103	AK324291	Unknown	1.29659	0.0125036
35.2	not assigned.unknown	SGN-U564856	AK329878	Unknown	1.29607	0.0221698
29.4	protein.postranslational modification	SGN-U572549	NM_001247217	calcium-dependent protein kinase, putative	1.29553	0.0145315
35.2	not assigned.unknown	SGN-U571022	AK319405	Unknown	1.29409	0.0132314
34.8	transport.metabolite transporters at the envelope membrane	SGN-U584826	TA43761_4081	phosphate translocator-related	1.29385	0.0183402
27.3.7	RNA.regulation of transcription.C2C2(Zn) CO-like, Constans-like zinc finger family	SGN-U565146	NM_001247519	zinc finger (B-box type) family protein	1.29271	0.033711
26.17	misc.dynamin	SGN-U567269	DB718905	ADL1A, AG68, DRP1A | ADL1 (ARABIDOPSIS DYNAMIN-LIKE PROTEIN)	1.29183	0.018866
35.3	not assigned.disagreeing hits	SGN-U586659	AK319264	CCA1 | CCA1 (CIRCADIAN CLOCK ASSOCIATED 1)	1.28896	0.0125036
2.2.1.3.2	major CHO metabolism.degradation.sucrose.invertases.cell wall	SGN-U587099	AK325200	ATCWINV2 | ATCWINV2 (ARABIDOPSIS THALIANA CELL WALL INVERTASE 2)	1.28879	0.0125036
35.1	not assigned.no ontology	SGN-U599878	BG126886	Unknown	1.28828	0.0145448
29.3.3	protein.targeting.chloroplast	SGN-U571197	GO373858	TOC86, PPI2, TOC160, ATTOC159, TOC159 | TOC159 (PLASMID PROTEIN IMPORT 2)	1.28753	0.0187992
26.24	misc.GCN5-related N-acetyltransferase	SGN-U583905	AK322227	GCN5-related N-acetyltransferase (GNAT) family protein	1.28736	0.0471341
30.1	signalling.in sugar and nutrient physiology	SGN-U566807	BP909550	GLU1, GLS1, GLUS | GLS1/GLU1/GLUS (FERREDOXIN-DEPENDENT GLUTAMATE SYNTHASE 1)	1.2866	0.0135349
35.2	not assigned.unknown	SGN-U574359	TA56262_4081	Unknown	1.28284	0.0156925
30.5	signalling.G-proteins	SGN-U576904	BT013944	transducin family protein / WD-40 repeat family protein	1.28268	0.0144734
27.3.25	RNA.regulation of transcription.MYB domain transcription factor family	SGN-U583774	BP888197	ATMYB4, ATMYB86 | ATMYB4 (myb domain protein 4)	1.28238	0.0161735
29.4	protein.postranslational modification	SGN-U576847	TA55935_4081	protein kinase family protein	1.28022	0.0137696
8.1.8	TCA / org. transformation.TCA.fumarase	SGN-U595036	AK325138	FUM1 | FUM1 (FUMARASE 1)	1.2794	0.0138149
28.1	DNA.synthesis/chromatin structure	SGN-U571933	AK327109	PMH2 | PMH2 (PUTATIVE MITOCHONDRIAL RNA HELICASE 2)	1.27804	0.015313
2.2.1.3.1	major CHO metabolism.degradation.sucrose.invertases.neutral	SGN-U575781	TA56589_4081	CINV1 | CINV1 (CYTOSOLIC INVERTASE 1)	1.27644	0.0277179
35.1	not assigned.no ontology	SGN-U568037	BG631619	phosphorylase family protein	1.27469	0.0204232
34.99	transport.misc	SGN-U581670	AK247859	putative gag polyprotein	1.27349	0.0135349
29.5.9	protein.degradation.AAA type	SGN-U577393	GO374322	AAA-type ATPase family protein	1.2721	0.0147402
28.1	DNA.synthesis/chromatin structure	SGN-U582888	DB720683	DEAD/DEAH box helicase, putative (RH18)	1.26837	0.0175554
30.2.17	signalling.receptor kinases.DUF 26	SGN-U579557	TA53308_4081	protein kinase family protein	1.26726	0.0135691
35.2	not assigned.unknown	SGN-U581847	TA55118_4081	Unknown	1.26708	0.0135349
29.5.1	protein.degradation.subtilases	SGN-U586670	DB684636	subtilase family protein	1.26577	0.0161958
35.2	not assigned.unknown	SGN-U597676	AW735938	Unknown	1.25795	0.017057
4.1	glycolysis.UGPase	SGN-U582001	AK325069	UGP | UGP (UDP-glucose pyrophosphorylase)	1.25489	0.0291986
27.1.19	RNA.processing.ribonucleases	SGN-U580032	NM_001247266	RNS1 | RNS1 (RIBONUCLEASE 1)	1.25132	0.0144734
10.5.1	cell wall.cell wall proteins.AGPs	SGN-U576059	AK324186	FLA2 | FLA2	1.25074	0.0346667
35.2	not assigned.unknown	SGN-U578964	AK320269	Unknown	1.25065	0.0161735
29.4	protein.postranslational modification	SGN-U573492	BT013516	kelch repeat-containing serine/threonine phosphoesterase family protein	1.25032	0.0137696
22.1.2	polyamine metabolism.synthesis.SAM decarboxylase	SGN-U579425	TA36438_4081	adenosylmethionine decarboxylase family protein	1.25029	0.0286656
35.2	not assigned.unknown	SGN-U583033	BI206277	Unknown	1.24974	0.0169002
26.2	misc.UDP glucosyl and glucoronyl transferases	SGN-U568834	AK322442	ATUGT85A2 | ATUGT85A2 (UDP-GLUCOSYL TRANSFERASE 85A2)	1.24832	0.0141571
29.5.1	protein.degradation.subtilases	SGN-U604298	AK319963	subtilase family protein	1.24573	0.0264876
10.2.1	cell wall.cellulose synthesis.cellulose synthase	SGN-U585884	DB719280	ATH-A, CESA2 | CESA2 (CELLULOSE SYNTHASE 2)	1.24525	0.0125036
35.1	not assigned.no ontology	SGN-U586048	AK327250	transducin family protein / WD-40 repeat family protein \	1.24075	0.0157441
23.4.99	nucleotide metabolism.phosphotransfer and pyrophosphatases.misc	SGN-U568784	AK321049	ATPPA4 | ATPPA4 (ARABIDOPSIS THALIANA PYROPHOSPHORYLASE 4)	1.23632	0.0443352
35.2	not assigned.unknown	SGN-U563383	AI778454	Unknown	1.23607	0.0176945
27.4	RNA.RNA binding	SGN-U572257	BT013641	heterogeneous nuclear ribonucleoprotein, putative	1.23493	0.0125036
27.3.46	RNA.regulation of transcription.DNA methyltransferases	SGN-U575586	AK247916	DRM1 | DRM1 (DOMAINS REARRANGED METHYLASE 1)	1.23332	0.0269499
26.12	misc.peroxidases	SGN-U588272	TA39413_4081	peroxidase 12 (PER12) (P12) (PRXR6)	1.23268	0.0348268
29.7	protein.glycosylation	SGN-U568972	AK247447	glycosyl transferase family 43 protein	1.23211	0.0141324
35.2	not assigned.unknown	SGN-U596571	AK319992	Unknown	1.23066	0.0320229
35.1.5	not assigned.no ontology.pentatricopeptide (PPR) repeat-containing protein	SGN-U600559	DB690373	NFD5 | NFD5 (NUCLEAR FUSION DEFECTIVE 5)	1.22942	0.014271
29.4	protein.postranslational modification	SGN-U583113	NM_001247303	PAPP5, PP5 | PAPP5/PP5 (PROTEIN PHOSPHATASE 5)	1.22399	0.0125036
35.2	not assigned.unknown	SGN-U583088	AK320855	Unknown	1.22275	0.0140439
35.1.1	not assigned.no ontology.ABC1 family protein	SGN-U594352	AK327570	ATATH10, ABC1At | ABC1At (ARABIDOPSIS THALIANA ABC TRANSPORTER 1)	1.22246	0.0141909
35.3	not assigned.disagreeing hits	SGN-U585507	AK319250	disease resistance protein (CC-NBS-LRR class), putative	1.22077	0.017057
26.3	misc.gluco-, galacto- and mannosidases	SGN-U580766	NM_001247483	glycosyl hydrolase family 1 protein	1.22035	0.0199733
35.2	not assigned.unknown	SGN-U583732	AK247321	Unknown	1.21955	0.0135349
27.3.73	RNA.regulation of transcription.Zn-finger(CCHC)	SGN-U579182	TA40772_4081	tudor domain-containing protein / nuclease family protein	1.21913	0.0316612
27.2	RNA.transcription	SGN-U585091	AK326467	RPOC2 | RNA polymerase beta' subunit-2	1.21688	0.0184045
29.4	protein.postranslational modification	SGN-U569402	AK327767	SnRK3.15, CIPK14, ATSR1 | ATSR1 (SERINE/THREONINE PROTEIN KINASE 1)	1.21686	0.0401523
29.4	protein.postranslational modification	SGN-U581223	AK320115	casein kinase II alpha chain, putative	1.21654	0.0135349
20.2.3	stress.abiotic.drought/salt	SGN-U570254	AI778675	dehydration-responsive protein-related	1.21563	0.0251261
35.2	not assigned.unknown	SGN-U601134	AI491002	Unknown	1.21311	0.0135691
29.5.1	protein.degradation.subtilases	SGN-U578717	BG124520	ARA12 | ARA12; subtilase	1.21234	0.0147788
31.1	cell.organisation	SGN-U564015		TUB1 | TUB1 (tubulin beta-1 chain)	1.21227	0.020754
29.5.1	protein.degradation.subtilases	SGN-U598216	DB683743	AIR3 | AIR3 (Auxin-Induced in Root cultures 3)	1.21147	0.0154016
35.2	not assigned.unknown	SGN-U571696	AW737974	Unknown	1.21122	0.0385972
35.2	not assigned.unknown	SGN-U601425	DB714360	UPF0202 protein	1.21085	0.0144734
29.5.11.4.2	protein.degradation.ubiquitin.E3.RING	SGN-U566926	AW218178	zinc finger (C3HC4-type RING finger) family protein	1.21055	0.0206202
35.2	not assigned.unknown	SGN-U564377	BI422980	ESP4 | ESP4 (ENHANCED SILENCING PHENOTYPE 4)	1.20766	0.0174184
26.3	misc.gluco-, galacto- and mannosidases	SGN-U581494	NM_001247388	Symbols: BGAL3 | BGAL3 (beta-galactosidase 3)	1.20761	0.015313
8.2.10	TCA / org. transformation.other organic acid transformaitons.malic	SGN-U567944	DB702752	Polyvinylalcohol dehydrogenase	1.20733	0.0452597
27.3.66	RNA.regulation of transcription.Psudo ARR transcription factor family	SGN-U585445	AW930845	PRR5, APRR5 | APRR5 (PSEUDO-RESPONSE REGULATOR 5)	1.20629	0.0135349
8.2.10	TCA / org. transformation.other organic acid transformaitons.malic	SGN-U570573	DB723477	malate oxidoreductase, putative	1.20504	0.0155588
34.99	transport.misc	SGN-U586475	BI923833	SEC14 cytosolic factor family protein	1.204	0.0137696
27.3.99	RNA.regulation of transcription.unclassified	SGN-U575240	DB697465	MAK16 protein-related	1.20363	0.0125036
29.5.11.3	protein.degradation.ubiquitin.E2	SGN-U597108	AK325274	UBC9 | UBC9 (UBIQUITIN CONJUGATING ENZYME 9); ubiquitin-protein ligase	1.20183	0.0219094
35.2	not assigned.unknown	SGN-U567200	AK322178	Unknown	1.20118	0.0178623
29.2.3	protein.synthesis.initiation	SGN-U584442	BG132234	eukaryotic translation initiation factor 4F, putative / eIF-4F, putative	1.20102	0.0141324
27.3.30	RNA.regulation of transcription.Trihelix, Triple-Helix transcription factor family	SGN-U575103	AW032956	trihelix DNA-binding protein, putative	1.20095	0.0319678
34.1.1	transport.p- and v-ATPases.H+-transporting two-sector ATPase	SGN-U579398	AK323914	H+-transporting two-sector ATPase, putative	1.19933	0.0138676
28.2	DNA.repair	SGN-U582993	GO372470	UVR2, PHR1 | PHR1 (PHOTOLYASE 1)	1.19882	0.0137696
10.2	cell wall.cellulose synthesis	SGN-U575150	AK328307	CSLA09, ATCSLA9, CSLA9, RAT4, ATCSLA09 | ATCSLA09 (RESISTANT TO AGROBACTERIUM TRANSFORMATION 4)	1.1988	0.0125036
13.1.1.3	amino acid metabolism.synthesis.central amino acid metabolism.alanine	SGN-U583520	BW685565	AGT2 | AGT2 (ALANINE:GLYOXYLATE AMINOTRANSFERASE 2)	1.19857	0.0137696
35.2	not assigned.unknown	SGN-U603947	BP882967	Unknown	1.197	0.019404
20.2.3	stress.abiotic.drought/salt	SGN-U583160	BT014452	Dehydration-responsive protein-related	1.19667	0.0161694
35.2	not assigned.unknown	SGN-U585035	AK320300	PDE320 (PIGMENT DEFECTIVE 320)	1.19504	0.0172221
35.1	not assigned.no ontology	SGN-U563985	AW626074	similar to fringe-related protein	1.19269	0.0496997
35.2	not assigned.unknown	SGN-U566077	BP910815	RRP12-like protein	1.19128	0.0144734
35.1.1	not assigned.no ontology.ABC1 family protein	SGN-U579429	BG130241	ATATH13 | ATATH13 (ABC2 homolog 13)	1.19114	0.0137696
35.2	not assigned.unknown	SGN-U583222	TC237594	Unknown	1.19024	0.0176461
30.5	signalling.G-proteins	SGN-U564057	BP910357	guanine nucleotide exchange family protein	1.1892	0.0135349
35.2	not assigned.unknown	SGN-U598718	AW934616	Unknown	1.1883	0.0144394
35.1	not assigned.no ontology	SGN-U568462	TA37392_4081	PEX11C | PEX11C	1.18768	0.0252615
31.1	cell.organisation	SGN-U589343	BT013589	AAA-type ATPase family protein / ankyrin repeat family protein	1.18729	0.0187992
16.8.3	secondary metabolism.flavonoids.dihydroflavonols	SGN-U565006	NM_001247368	IRX4, ATCCR1, CCR1 | CCR1 (CINNAMOYL COA REDUCTASE 1)	1.18605	0.0459913
34.14	transport.unspecified cations	SGN-U568384	TA38084_4081	bile acid:sodium symporter family protein	1.18316	0.0159434
30.3	signalling.calcium	SGN-U569480	BI926814	IQD17 | IQD17 (IQ-domain 17)	1.18266	0.023567
35.2	not assigned.unknown	SGN-U604750	BF050815	Unknown	1.18166	0.0135349
34.99	transport.misc	SGN-U567457	AK320022	SEC14 cytosolic factor, putative	1.18131	0.0135349
35.1	not assigned.no ontology	SGN-U600379	AK327901	hydrolase, alpha/beta fold family protein	1.18005	0.0272269
35.3	not assigned.disagreeing hits	SGN-U578741	TA36665_4081	SPE2, ADC2 | ADC2 (ARGININE DECARBOXYLASE 2)	1.1798	0.0125036
35.2	not assigned.unknown	SGN-U573045	BI935063	Unknown	1.17942	0.016658
26.10	misc.cytochrome P450	SGN-U585127	AW621409	CYP722A1 | CYP722A1 (cytochrome P450, family 722, subfamily A, polypeptide 1)	1.17585	0.0227942
35.2	not assigned.unknown	SGN-U602966	DB684457	Unknown	1.17548	0.0241821
35.2	not assigned.unknown	SGN-U600834	AI486004	Unknown	1.17544	0.020067
35.1	not assigned.no ontology	SGN-U604467	AW030270	Unknown	1.1754	0.0137696
35.2	not assigned.unknown	SGN-U602366	DB720326	Unknown	1.17499	0.0125036
35.3	not assigned.disagreeing hits	SGN-U579625	GO374731	25 kda protein dehydrin	1.17289	0.0125036
35.2	not assigned.unknown	SGN-U580884	BG629752	Unknown	1.17165	0.0143487
35.2	not assigned.unknown	SGN-U570093	AI485157	Unknown	1.17113	0.0185686
35.2	not assigned.unknown	SGN-U599904	BE463142	Unknown	1.16948	0.026787
27.3.67	RNA.regulation of transcription.putative transcription regulator	SGN-U582391	AK320832	SAP domain-containing protein	1.16588	0.0182614
25	C1-metabolism	SGN-U566475	TA39756_4081	SKB1, ATPRMT5, PRMT5 | ATPRMT5/PRMT5/SKB1 (SHK1 BINDING PROTEIN 1)	1.16563	0.0372746
35.3	not assigned.disagreeing hits	SGN-U581582	GO373353	LHCB2.3, LHCB2, LHCB2:4 | LHCB2:4 (Photosystem II light harvesting complex gene 2.3)	1.16535	0.0206789
35.2	not assigned.unknown	SGN-U576029	TC243937	Unknown	1.16468	0.0182614
35.2	not assigned.unknown	SGN-U584712	AW934531	Unknown	1.16272	0.0188152
35.2	not assigned.unknown	SGN-U569915	AK247805	Unknown	1.1624	0.0135349
29.2.3	protein.synthesis.initiation	SGN-U579912	TA43416_4081	translation initiation factor IF-2, mitochondrial, putative	1.15972	0.0131466
26.22	misc.short chain dehydrogenase/reductase (SDR)	SGN-U564971	BW687973	short-chain dehydrogenase/reductase (SDR) family protein	1.15958	0.0135349
29.2.4	protein.synthesis.elongation	SGN-U571049	TA56717_4081	elongation factor 1-alpha, putative	1.15838	0.0235694
34.99	transport.misc	SGN-U584213	AK327689	SEC14 cytosolic factor, putative	1.1583	0.0201391
30.3	signalling.calcium	SGN-U578326	AK326374	ATCDPK3, CPK6 | CPK6 (CALCIUM-DEPENDENT PROTEIN KINASE 6)	1.15785	0.017057
29.5	protein.degradation	SGN-U583547	TA47207_4081	prolyl endopeptidase, putative	1.15758	0.0165365
34.16	transport.ABC transporters and multidrug resistance systems	SGN-U569558	BT014093	ATRLI2 | ATRLI2 (Arabidopsis thaliana RNase L inhibitor protein 2)	1.15717	0.0169412
35.2	not assigned.unknown	SGN-U601347	AW933738	Unknown	1.15673	0.0145448
35.3	not assigned.disagreeing hits	SGN-U595752	BT014087	secretory carrier membrane protein (SCAMP) family protein	1.15667	0.0297098
27.3.25	RNA.regulation of transcription.MYB domain transcription factor family	SGN-U581842	BI933653	TKI1 | TKI1 (TSL-KINASE INTERACTING PROTEIN 1)	1.15656	0.0135349
25	C1-metabolism	SGN-U583127	TA38089_4081	THFS | THFS (10-FORMYLTETRAHYDROFOLATE SYNTHETASE)	1.1536	0.0137696
35.2	not assigned.unknown	SGN-U578440	TA44897_4081	Unknown	1.15224	0.0141909
26.3	misc.gluco-, galacto- and mannosidases	SGN-U574787	AK320706	SFR2 | SFR2 (SENSITIVE TO FREEZING 2)	1.15154	0.0145448
35.3	not assigned.disagreeing hits	SGN-U573865	DB726037	Unknown	1.15154	0.0261227
29.4	protein.postranslational modification	SGN-U565787	AK325478	protein kinase family protein	1.15141	0.0155982
30.5	signalling.G-proteins	SGN-U568794	AK321343	transducin family protein / WD-40 repeat family protein	1.15006	0.0137696
35.3	not assigned.disagreeing hits	SGN-U577438	TA35599_4081	PRH75 | PRH75 (plant RNA helicase 75)	1.14896	0.0161735
34.1	transport.p- and v-ATPases	SGN-U584600	BT014617	ATAVP3, AVP-3, AVP1 | AVP1 (vacuolar-type H+-pumping pyrophosphatase 1)	1.14831	0.0194521
35.3	not assigned.disagreeing hits	SGN-U578061	NM_001247914	ATBETAFRUCT4, VAC-INV | ATBETAFRUCT4/VAC-INV (VACUOLAR INVERTASE)	1.14784	0.0176335
35.2	not assigned.unknown	SGN-U585275	AK247740	Unknown	1.14772	0.016422
17.2.3	hormone metabolism.auxin.induced-regulated-responsive-activated	SGN-U581437	AK326294	Unknown	1.14724	0.0137696
35.1	not assigned.no ontology	SGN-U563031	AW031785	CPL3 | CPL3 (C-TERMINAL DOMAIN PHOSPHATASE-LIKE 3)	1.14659	0.0137696
35.2	not assigned.unknown	SGN-U603562		Unknown	1.14425	0.0239946
35.1	not assigned.no ontology	SGN-U574200	AK327688	EMB2762 | EMB2762 (EMBRYO DEFECTIVE 2762)	1.14403	0.0125036
34.13	transport.peptides and oligopeptides	SGN-U565615	X92853	CHL1-1, NRT1, B-1, ATNRT1, CHL1, NRT1.1 | NRT1.1 (NITRATE TRANSPORTER 1.1)	1.14346	0.0300436
35.3	not assigned.disagreeing hits	SGN-U589068	DB726225	disease resistance protein (TIR class), putative	1.14255	0.0225353
35.1	not assigned.no ontology	SGN-U604410	DB691078	ATP-binding region, ATPase-like domain-containing protein	1.14242	0.0159831
28.99	DNA.unspecified	SGN-U565123	BW689867	endomembrane protein 70, putative	1.14083	0.0342907
34.15	transport.potassium	SGN-U565469	BI926828	potassium channel tetramerisation domain-containing protein	1.14026	0.0159434
34.99	transport.misc	SGN-U564667	AK322244	MATE efflux family protein	1.13993	0.024195
27.3.52	RNA.regulation of transcription.Global transcription factor group	SGN-U586533	TA53502_4081	GTE8 | GTE8 (GLOBAL TRANSCRIPTION FACTOR GROUP E8)	1.13958	0.0241821
13.1.6.1.10	amino acid metabolism.synthesis.aromatic aa.chorismate.dehydroquinate/shikimate dehydrogenase	SGN-U578253	AK326991	EMB3004, MEE32 | EMB3004/MEE32 (EMBRYO DEFECTIVE 3004)	1.13913	0.0168397
29.4	protein.postranslational modification	SGN-U575581	AK246980	leucine-rich repeat family protein	1.13756	0.0234383
35.3	not assigned.disagreeing hits	SGN-U568869	AK326827	ATBZIP53 | ATBZIP53 (BASIC REGION/LEUCINE ZIPPER MOTIF 53)	1.13601	0.0156898
33.99	development.unspecified	SGN-U585161	AK326717	transducin family protein / WD-40 repeat family protein	1.13513	0.0167224
35.2	not assigned.unknown	SGN-U582819	AK247224	Unknown	1.13507	0.0260646
29.5.9	protein.degradation.AAA type	SGN-U585094	AK320982	PEX6 | PEX6 (PEROXIN6)	1.1347	0.0154016
35.2	not assigned.unknown	SGN-U582265	AW735836	Unknown	1.13457	0.0303935
35.2	not assigned.unknown	SGN-U580042	TA46601_4081	Unknown	1.13452	0.0268113
35.3	not assigned.disagreeing hits	SGN-U595692	AW979389	Unknown	1.13414	0.017456
10.8.1	cell wall.pectin*esterases.PME	SGN-U576260	AK324780	ATPME1 | ATPME1 (Arabidopsis thaliana pectin methylesterase 1)	1.1295	0.0462123
35.3	not assigned.disagreeing hits	SGN-U563303	AK320109	transferase-related	1.12831	0.0183402
2.2.2.1	major CHO metabolism.degradation.starch.starch cleavage	SGN-U563342	AK247092	BMY4, BAM7 | BAM7/BMY4 (BETA-AMYLASE 7)	1.12763	0.0200059
35.1	not assigned.no ontology	SGN-U574804	BI923668	similar to FF domain-containing protein / WW domain-containing protein	1.12571	0.0148463
26.2	misc.UDP glucosyl and glucoronyl transferases	SGN-U563256	AK320436	GAUT9 | GAUT9 (Galacturonosyltransferase 9)	1.12512	0.0178623
34.14	transport.unspecified cations	SGN-U564655	AK247513	magnesium transporter CorA-like protein-related	1.12481	0.0142343
35.2	not assigned.unknown	SGN-U595584	AW929513	Unknown	1.12296	0.0137696
26.2	misc.UDP glucosyl and glucoronyl transferases	SGN-U575018	AK320987	GAUT4 | GAUT4 (Galacturonosyltransferase 4)	1.12182	0.0176945
10.7	cell wall.modification	SGN-U562981	BG128413	xyloglucan:xyloglucosyl transferase, putative	1.12059	0.0148829
35.2	not assigned.unknown	SGN-U589507	AI781110	Unknown	1.11849	0.0125036
34.1	transport.p- and v-ATPases	SGN-U577312	NM_001247548	AHA11 | AHA11 (ARABIDOPSIS H(+)-ATPASE 11)	1.11771	0.0125036
17.5.3	hormone metabolism.ethylene.induced-regulated-responsive-activated	SGN-U589047	AK329666	ethylene-responsive family protein	1.11729	0.0197804
29.2.4	protein.synthesis.elongation	SGN-U563538	DB712550	ATRNL, RNL | ATRNL/RNL (ARABIDOPSIS THALIANA RNA LIGASE)	1.11669	0.0142343
35.1	not assigned.no ontology	SGN-U573549	AW033818	extracellular dermal glycoprotein, putative	1.11665	0.0170308
35.2	not assigned.unknown	SGN-U599480	BI421818	Unknown	1.11659	0.0180243
10.3	cell wall.hemicellulose synthesis	SGN-U565515	AK327565	KAM1, MUR3 | KAM1/MUR3 (MURUS 3)	1.1156	0.0125036
19.10	tetrapyrrole synthesis.magnesium chelatase	SGN-U584293	TA37910_4081	CCH, CHLH, CCH1, GUN5 | GUN5 (GENOMES UNCOUPLED 5)	1.1148	0.0125036
35.2	not assigned.unknown	SGN-U587562	BP909633	Unknown	1.11335	0.014271
29.5.5	protein.degradation.serine protease	SGN-U576878	AK323642	serine carboxypeptidase S10 family protein	1.1133	0.016658
35.2	not assigned.unknown	SGN-U564401	BG123179	Unknown	1.11325	0.0437013
34.99	transport.misc	SGN-U598149	BI926185	armadillo repeat-containing protein	1.11273	0.0147788
13.2.5.2	amino acid metabolism.degradation.serine-glycine-cysteine group.glycine	SGN-U580312	DB710078	ATGLDP1 | ATGLDP1 (ARABIDOPSIS THALIANA GLYCINE DECARBOXYLASE P-PROTEIN 1)	1.1124	0.0141324
27.3.73	RNA.regulation of transcription.Zn-finger(CCHC)	SGN-U579301	BT013149	tudor domain-containing protein / nuclease family protein	1.11199	0.0247929
29.7	protein.glycosylation	SGN-U598212	AK326376	galactosyltransferase family protein	1.11176	0.0198957
35.2	not assigned.unknown	SGN-U569813	AW621608	Unknown	1.11173	0.0125036
26.7	misc.oxidases - copper, flavone etc.	SGN-U573146	AK321718	SKS4 | SKS4 (SKU5 Similar 4); copper ion binding / oxidoreductase	1.11124	0.0203213
31.2	cell.division	SGN-U580237	AK320692	cell division cycle protein 48, putative / CDC48, putative	1.10994	0.0299494
35.2	not assigned.unknown	SGN-U597287	BP893827	Unknown	1.1095	0.042137
34.18	transport.unspecified anions	SGN-U574690	TA49718_4081	ATCCC1, CCC1 | CCC1	1.10851	0.035899
27.3.7	RNA.regulation of transcription.C2C2(Zn) CO-like, Constans-like zinc finger family	SGN-U580347	TA36469_4081	zinc finger (B-box type) family protein	1.10786	0.0176461
35.3	not assigned.disagreeing hits	SGN-U592953	NM_001247139	FPS2 | FPS2 (FARNESYL DIPHOSPHATE SYNTHASE 2)	1.10677	0.0356355
35.2	not assigned.unknown	SGN-U585660	AK247450	Unknown	1.10573	0.0135691
11.8.10	lipid metabolism.'exotics' (steroids, squalene etc).phosphatidylcholinesterol O-acyltransferase	SGN-U582360	AW648854	ATPDAT | ATPDAT (Arabidopsis thaliana phospholipid:diacylglycerol acyltransferase)	1.10196	0.0163496
30.2.17	signalling.receptor kinases.DUF 26	SGN-U602814	AK320661	BRL2 | BRL2 (BRI1-LIKE 2)	1.10131	0.023193
30.2.5	signalling.receptor kinases.leucine rich repeat V	SGN-U571989	AK321807	SRF7 | SRF7 (STRUBBELIG-RECEPTOR FAMILY 7)	1.10082	0.0234459
35.1	not assigned.no ontology	SGN-U583022	AK326020	conserved oligomeric Golgi complex component-related	1.10065	0.0316598
15.2	metal handling.binding, chelation and storage	SGN-U567922		ATFP3 | ATFP3 (Arabidopsis thaliana farnesylated protein 3)	1.10021	0.0193499
28.99	DNA.unspecified	SGN-U587959	AK326462	endomembrane protein 70, putative	1.0998	0.0137696
35.1	not assigned.no ontology	SGN-U574398	BP880237	NUA | NUA (NUCLEAR PORE ANCHOR)	1.09968	0.0147788
30.5	signalling.G-proteins	SGN-U599426	BG125906	AGD4 | AGD4 (ARF-GAP DOMAIN 4)	1.09871	0.0176945
27.3.35	RNA.regulation of transcription.bZIP transcription factor family	SGN-U585731	AK322617	bZIP transcription factor family protein	1.09795	0.0235832
35.3	not assigned.disagreeing hits	SGN-U580766	AI773607	glycosyl hydrolase family 1 protein	1.09753	0.0161694
27.1	RNA.processing	SGN-U571310	AI895114	EMB2746 | EMB2746 (EMBRYO DEFECTIVE 2746)	1.09748	0.0174184
11.8.1	lipid metabolism.''exotics'' (steroids, squalene etc).sphingolipids	SGN-U581354	BG642881	delta-8 sphingolipid desaturase, putative	1.09745	0.0271529
26.10	misc.cytochrome P450	SGN-U585134	TA41318_4081	CYP94C1 | CYP94C1 (cytochrome P450, family 94, subfamily C, polypeptide 1)	1.09687	0.0295703
35.3	not assigned.disagreeing hits	SGN-U580375	BI933909	Phytoene synthase 1	1.09588	0.0135691
28.1	DNA.synthesis/chromatin structure	SGN-U584508	AK325143	similar to endonuclease/exonuclease	1.09467	0.020067
35.3	not assigned.disagreeing hits	SGN-U588966	BI925071	RNase H domain-containing protein	1.09368	0.0137696
35.1	not assigned.no ontology	SGN-U574703	DB719701	catalytic	1.09367	0.0176945
29.1	protein.aa activation	SGN-U583623	AK322339	pseudouridine synthase and archaeosine transglycosylase (PUA) domain-containing protein	1.09308	0.0134363
28.1	DNA.synthesis/chromatin structure	SGN-U602692	DB725438	ATVT-1, HVT1 | HVT1 (HELICASE IN VASCULAR TISSUE AND TAPETUM)	1.09258	0.0170431
35.3	not assigned.disagreeing hits	SGN-U581550	BG625977	PAD2 | PAD2 (20S proteasome alpha subunit D2)	1.09174	0.0150438
27.1	RNA.processing	SGN-U575889	BP910096	CRM3, HCF152 | HCF152 (HIGH CHLOROPHYLL FLUORESCENCE 152)	1.09105	0.031254
29.4	protein.postranslational modification	SGN-U576726	AK325534	protein kinase-related	1.0902	0.0202396
35.2	not assigned.unknown	SGN-U599150	BE463030	Unknown	1.09002	0.0125036
29.1	protein.aa activation	SGN-U574106	AK327561	tRNA-binding region domain-containing protein	1.08914	0.0184471
35.3	not assigned.disagreeing hits	SGN-U581138	TA36169_4081	CVP1, FRL1, SMT2 | SMT2 (STEROL METHYLTRANSFERASE 2)	1.08913	0.0339003
35.3	not assigned.disagreeing hits	SGN-U590306	GO374731	25 kDa protein dehydrin	1.08841	0.0137696
35.2	not assigned.unknown	SGN-U576911	AW029841	Unknown	1.08757	0.0192741
35.2	not assigned.unknown	SGN-U576022	AK320395	serine-type endopeptidase	1.08564	0.0314091
35.2	not assigned.unknown	SGN-U573313	BF098273	Unknown	1.08543	0.0246287
35.2	not assigned.unknown	SGN-U574465	BT014138	carbohydrate binding	1.08418	0.0205032
29.5	protein.degradation	SGN-U565226	DB715331	peptidase M3 family protein / thimet oligopeptidase family protein	1.08394	0.0135349
35.1	not assigned.no ontology	SGN-U578271	AK246629	gamma interferon responsive lysosomal thiol reductase family protein	1.08382	0.0235832
35.1	not assigned.no ontology	SGN-U572673	AK322057	Unknown	1.08369	0.0143803
34.2	transporter.sugars	SGN-U571779	AK327074	UTR6, ATUTR6 | ATUTR6/UTR6 (UDP-GALACTOSE TRANSPORTER 6)	1.08338	0.0175914
29.2.2	protein.synthesis.misc ribososomal protein	SGN-U581244	BT014547	60S ribosomal protein L7A (RPL7aA)	1.08327	0.0144734
21.1	redox.thioredoxin	SGN-U575297	AK326716	ATPDIL1-1 | ATPDIL1-1 (PDI-LIKE 1-1)	1.08304	0.0334855
35.2	not assigned.unknown	SGN-U583464	BG627096	Unknown	1.08289	0.020067
13.1.6.1.5	amino acid metabolism.synthesis.aromatic aa.chorismate.shikimate kinase	SGN-U570855	NM_001247122	EMB3004, MEE32 | EMB3004/MEE32 (EMBRYO DEFECTIVE 3004)	1.0824	0.0239335
30.5	signalling.G-proteins	SGN-U603516	BP899598	GTP binding / GTPase	1.08216	0.0169752
35.2	not assigned.unknown	SGN-U582593	GO373734	Unknown	1.08202	0.0281791
34.2	transporter.sugars	SGN-U571786	TC239905	integral membrane protein, putative	1.08184	0.027381
35.2	not assigned.unknown	SGN-U566503	TC243468	Unknown	1.08098	0.0202678
29.4	protein.postranslational modification	SGN-U579855	TA43201_4081	tyrosine specific protein phosphatase family protein	1.08092	0.0322103
16.2.1.9	secondary metabolism.phenylpropanoids.lignin biosynthesis.COMT	SGN-U572294	AK330130	OMT1, ATOMT1 | ATOMT1 (O-METHYLTRANSFERASE 1)	1.08062	0.0145448
35.2	not assigned.unknown	SGN-U604334	AW931645	EMB2756 | EMB2756 (EMBRYO DEFECTIVE 2756)	1.08049	0.0174184
29.5.11.4.3.2	protein.degradation.ubiquitin.E3.SCF.FBOX	SGN-U563859	AK247744	F-box family protein (FBL15)	1.08045	0.0228285
35.2	not assigned.unknown	SGN-U573642	BP884431	Unknown	1.08041	0.0161735
35.2	not assigned.unknown	SGN-U576748	TC243415	Unknown	1.07986	0.0169002
26.2	misc.UDP glucosyl and glucoronyl transferases	SGN-U574664	AK325868	GAUT6 | GAUT6 (Galacturonosyltransferase 6)	1.07962	0.0184471
30.2.11	signalling.receptor kinases.leucine rich repeat XI	SGN-U565314	AK320840	leucine-rich repeat transmembrane protein kinase, putative	1.0793	0.0276515
19.10	tetrapyrrole synthesis.magnesium chelatase	SGN-U584294	TA37909_4081	CCH, CHLH, CCH1, GUN5 | GUN5 (GENOMES UNCOUPLED 5)	1.07877	0.0195934
29.2.2	protein.synthesis.misc ribososomal protein	SGN-U581111	NM_001247749	40S ribosomal protein S17 (RPS17D)	1.07866	0.0155982
29.4.1.57	protein.postranslational modification.kinase.receptor like cytoplasmatic kinase VII	SGN-U565135	AK326695	NCRK | protein kinase family protein	1.07831	0.0161958
34.1	transport.p- and v-ATPases	SGN-U586352	DB714832	VHA-A1 | VHA-A1 (VACUOLAR PROTON ATPASE A 1)	1.07792	0.0163912
35.1	not assigned.no ontology	SGN-U574481	AK329224	ChaC-like family protein	1.07705	0.0173734
29.5.5	protein.degradation.serine protease	SGN-U583309	AK320911	SCPL18 | SCPL18 (serine carboxypeptidase-like 18)	1.07702	0.0145448
35.1.5	not assigned.no ontology.pentatricopeptide (PPR) repeat-containing protein	SGN-U568826	BE463392	TTL1 | TTL1 (TETRATRICOPETIDE-REPEAT THIOREDOXIN-LIKE 1)	1.07681	0.0165896
17.2.3	hormone metabolism.auxin.induced-regulated-responsive-activated	SGN-U565042	BI421829	Unknown	1.07656	0.0176461
23.1.2.31	nucleotide metabolism.synthesis.purine.GMP synthetase	SGN-U581676	BI928978	GMP synthase (glutamine-hydrolyzing)	1.0761	0.0179144
29.6	protein.folding	SGN-U564192	BT012800	ATTCP-1 | ATTCP-1 (Arabidopsis thaliana T-complex protein 1 alpha subunit)	1.07597	0.0246633
35.3	not assigned.disagreeing hits	SGN-U574622	TA45487_4081	Unknown	1.07575	0.0346667
29.4.1.57	protein.postranslational modification.kinase.receptor like cytoplasmatic kinase VII	SGN-U584655	AK328487	SRF8 | SRF8 (STRUBBELIG-RECEPTOR FAMILY 8)	1.07558	0.0196341
33.99	development.unspecified	SGN-U586127	TA55963_4081	transducin family protein / WD-40 repeat family protein	1.07447	0.0158407
8.2.10	TCA / org. transformation.other organic acid transformaitons.malic	SGN-U591099	NM_001247022	ATNADP-ME2 | ATNADP-ME2 (NADP-MALIC ENZYME 2)	1.07436	0.0176461
28.1.1.1	DNA.synthesis/chromatin structure.retrotransposon/transposase.gypsy-like retrotransposon	SGN-U578865	BI208826	polyprotein	1.07421	0.0421057
35.2	not assigned.unknown	SGN-U601529	AK321701	Unknown	1.07128	0.0184471
29.5.11.20	protein.degradation.ubiquitin.proteasom	SGN-U571876	AK326495	RPN6, ATS9 | ATS9 (19S PROTEOSOME SUBUNIT 9)	1.07061	0.0161735
35.1.5	not assigned.no ontology.pentatricopeptide (PPR) repeat-containing protein	SGN-U584718	AK319804	tetratricopeptide repeat (TPR)-containing protein	1.07054	0.0156919
35.2	not assigned.unknown	SGN-U568715	AK327933	Unknown	1.07017	0.014271
26.10	misc.cytochrome P450	SGN-U584419	AK327507	CYP721A1 | CYP721A1 (cytochrome P450, family 721, subfamily A, polypeptide 1)	1.06859	0.0141909
15.2	metal handling.binding, chelation and storage	SGN-U568708	TA39691_4081	copper-binding family protein	1.06728	0.0135349
29.2.2	protein.synthesis.misc ribososomal protein	SGN-U593486	NM_001247068	EMB2207, RPL3A | ARP1 (ARABIDOPSIS RIBOSOMAL PROTEIN 1)	1.06682	0.0141324
35.2	not assigned.unknown	SGN-U571394	TA49074_4081	Unknown	1.06639	0.0227059
27.1.19	RNA.processing.ribonucleases	SGN-U563467	TA55598_4081	3' exoribonuclease family domain 1-containing protein	1.06611	0.0176395
35.2	not assigned.unknown	SGN-U601306	BG133051	Unknown	1.06572	0.0183402
35.1	not assigned.no ontology	SGN-U563131	BP908167	WD-40 repeat family protein	1.06557	0.0178607
27.3.44	RNA.regulation of transcription.Chromatin Remodeling Factors	SGN-U571955	AW219669	ATBRM, CHR2, BRM | ATBRM/BRM/CHR2 (ARABIDOPSIS THALIANA BRAHMA)	1.065	0.0155982
29.7	protein.glycosylation	SGN-U572561	AK328417	galactosyltransferase family protein	1.06449	0.0174184
28.1	DNA.synthesis/chromatin structure	SGN-U588684	AK322104	DEAD/DEAH box helicase, putative	1.06432	0.0230421
11.1.3	lipid metabolism.FA synthesis and FA elongation.ketoacyl ACP synthase	SGN-U564580	TA39423_4081	KAS2, FAB1 | FAB1 (FATTY ACID BIOSYNTHESIS 1); fatty-acid synthase	1.06385	0.0136687
35.2	not assigned.unknown	SGN-U574847	DB681288	peptidyl-prolyl cis-trans isomerase	1.06342	0.0203789
29.8	protein assembly and cofactor ligation	SGN-U586752	TA56545_4081	YCF2.2 | hypothetical protein	1.06333	0.0161735
13.1.5.1	amino acid metabolism.synthesis.serine-glycine-cysteine group.serine	SGN-U576885	DB720017	PSAT | PSAT (phosphoserine aminotransferase); phosphoserine transaminase	1.06203	0.0354756
29.3.2	protein.targeting.mitochondria	SGN-U569105	AK326026	mitochondrial processing peptidase alpha subunit, putative	1.06025	0.0250144
20.2.1	stress.abiotic.heat	SGN-U566621	TA53661_4081	heat shock family protein	1.06004	0.0152161
35.3	not assigned.disagreeing hits	SGN-U581048	AK328025	SEC14 cytosolic factor, putative	1.05922	0.0176395
28.1	DNA.synthesis/chromatin structure	SGN-U569920	BI207235	replication protein, putative	1.059	0.0169752
26.2	misc.UDP glucosyl and glucoronyl transferases	SGN-U577031	TA54059_4081	glycosyltransferase family protein 1	1.05842	0.0161958
11.1.1	lipid metabolism.FA synthesis and FA elongation.Acetyl CoA Carboxylation	SGN-U574951	AK321685	CAC3 | CAC3 (acetyl co-enzyme A carboxylase carboxyltransferase alpha subunit)	1.05832	0.0137696
35.3	not assigned.disagreeing hits	SGN-U579317	DB679602	ATRZ-1A | ATRZ-1A	1.05717	0.0294734
35.1	not assigned.no ontology	SGN-U585625	BF097548	transferase family protein	1.05702	0.0213171
27.3.4	RNA.regulation of transcription.ARF, Auxin Response Factor family	SGN-U563944	JF911788	ARF10 | ARF10 (AUXIN RESPONSE FACTOR 10)	1.0569	0.023913
30.5	signalling.G-proteins	SGN-U569009	AK320649	transducin family protein / WD-40 repeat family protein	1.05677	0.0155982
31.4	cell.vesicle transport	SGN-U575243	BT014065	clathrin heavy chain, putative	1.05639	0.0223569
9.7	mitochondrial electron transport / ATP synthesis.cytochrome c oxidase	SGN-U562836	BG626470	cytochrome c oxidase family protein	1.05626	0.0266778
35.2	not assigned.unknown	SGN-U604759	AK325137	Unknown	1.05499	0.0192741
35.3	not assigned.disagreeing hits	SGN-U579275	AK319311	protein kinase family protein	1.05478	0.0313668
3.4.5	minor CHO metabolism.myo-inositol.inositol phosphatase	SGN-U600217	NM_001246972	VTC4 | VTC4 |	1.05406	0.0241668
35.1	not assigned.no ontology	SGN-U581851	BI933977	KH domain-containing protein	1.05242	0.0146157
27.1	RNA.processing	SGN-U579030	BG132910	similar to small nuclear ribonucleoprotein D2, putative	1.05127	0.016659
20.2.3	stress.abiotic.drought/salt	SGN-U565822	TA39504_4081	QUA2, TSD2 | TSD2 (TUMOROUS SHOOT DEVELOPMENT 2)	1.05108	0.0189894
35.3	not assigned.disagreeing hits	SGN-U589324	AK325069	UGP | Is thought to encodes a cytosolic UDP-glucose pyrophosphorylase with strong similarity to UTP--glucose-1-phosphate uridylyltransferase	1.05075	0.0140003
35.2	not assigned.unknown	SGN-U562670	BE451616	Unknown	1.04872	0.0419922
34.99	transport.misc	SGN-U563519	BE449940	antiporter/ drug transporter	1.04854	0.0162597
23.3.1.1	nucleotide metabolism.salvage.phosphoribosyltransferases.aprt	SGN-U580093	TA36378_4081	APT1, ATAPT1, APRT | APT1	1.04835	0.0241821
29.2.3	protein.synthesis.initiation	SGN-U569943	AK321795	EIF3B, ATEIF3B-1, EIF3B-1, ATTIF3B1, TIF3B1 | TIF3B1 (EUKARYOTIC TRANSLATION INITIATION FACTOR 3B)	1.04817	0.0424664
35.2	not assigned.unknown	SGN-U572950	AK321943	similar to mucin-related	1.04806	0.0275974
27.3.30	RNA.regulation of transcription.Trihelix, Triple-Helix transcription factor family	SGN-U575104	AK328268	trihelix DNA-binding protein, putative	1.04794	0.0236835
27.3.69	RNA.regulation of transcription.SET-domain transcriptional regulator family	SGN-U576415	DB724330	SET domain-containing protein	1.04787	0.0135691
30.3	signalling.calcium	SGN-U569248	GT167380	HhH-GPD base excision DNA repair family protein, similar to DEMETER protein (Arabidopsis thaliana)	1.04751	0.0144734
20.2.3	stress.abiotic.drought/salt	SGN-U563766	BT013808	early-responsive to dehydration protein-related	1.04735	0.0155588
13.2.4.1	amino acid metabolism.degradation.branched-chain group.shared	SGN-U568125	AK247473	2-oxoisovalerate dehydrogenase, putative	1.04681	0.032228
35.1	not assigned.no ontology	SGN-U584564	DB681969	FPA | FPA	1.04677	0.0150247
35.1	not assigned.no ontology	SGN-U569459	FN556059	CDC20.1 | CDC20.1	1.04609	0.0245148
29.5.11.20	protein.degradation.ubiquitin.proteasom	SGN-U570781	BG135721	RPT1A | RPT1A (regulatory particle triple-A 1A)	1.04469	0.014271
29.5.11.20	protein.degradation.ubiquitin.proteasom	SGN-U589320	BI935646	26S proteasome regulatory subunit, putative	1.04463	0.0176395
27.3.46	RNA.regulation of transcription.DNA methyltransferases	SGN-U569088	NM_001247819	METI, DDM2, DMT01, MET2, DMT1, MET1 | MET1 (DECREASED METHYLATION 2DNA)	1.04444	0.0135349
33.99	development.unspecified	SGN-U584554	DB720178	ANAC078, NAC2 | NAC2 (Arabidopsis NAC domain containing protein 78)	1.04364	0.0186068
35.1	not assigned.no ontology	SGN-U592289	AK246629	gamma interferon responsive lysosomal thiol reductase family protein	1.04353	0.0219662
3.4.4	minor CHO metabolism.myo-inositol.myo inositol oxygenases	SGN-U565448	NM_001247664	Symbols: MIOX4 | MIOX4 (MYO-INOSITOL OXYGENASE 4)	1.04313	0.027381
35.2	not assigned.unknown	SGN-U583892	TA55465_4081	Unknown	1.04288	0.0125036
29.5	protein.degradation	SGN-U562601	GO374987	peptidase M1 family protein	1.04249	0.0310169
27.1	RNA.processing	SGN-U598320	DB720040	polynucleotide adenylyltransferase family protein	1.04242	0.0184002
35.2	not assigned.unknown	SGN-U580379		protein binding / protein transporter	1.04241	0.0146157
35.2	not assigned.unknown	SGN-U568296	TC233940	Unknown	1.04188	0.0170719
11.1.1	lipid metabolism.FA synthesis and FA elongation.Acetyl CoA Carboxylation	SGN-U601457	AW928749	ATP binding / biotin binding / catalytic/ ligase	1.04103	0.0125036
35.2	not assigned.unknown	SGN-U602497		Unknown	1.03972	0.0161694
35.1	not assigned.no ontology	SGN-U564112	AK326994	transferase family protein	1.0393	0.0214596
35.1	not assigned.no ontology	SGN-U575430	DB697932	LMBR1 integral membrane family protein	1.03862	0.0137696
27.1	RNA.processing	SGN-U567991	AK320796	transducin family protein / WD-40 repeat family protein	1.03851	0.017057
29.4.1.57	protein.postranslational modification.kinase.receptor like cytoplasmatic kinase VII	SGN-U575805	TA42606_4081	FER | FER (FERONIA)	1.03845	0.0362135
29.4	protein.postranslational modification	SGN-U563668	TA54578_4081	protein kinase family protein	1.03809	0.0141324
35.1	not assigned.no ontology	SGN-U567698	AK328940	metal-dependent phosphohydrolase HD domain-containing protein	1.03764	0.0154683
31.4	cell.vesicle transport	SGN-U562686	AK246484	clathrin heavy chain, putative	1.03739	0.0137696
13.1.3.4	amino acid metabolism.synthesis.aspartate family.methionine	SGN-U586307	AK322467	ATMETS, ATMS1, ATCIMS | ATCIMS (COBALAMIN-INDEPENDENT METHIONINE SYNTHASE)	1.03653	0.018866
35.2	not assigned.unknown	SGN-U599034	BP910500	Unknown	1.03601	0.0240303
35.2	not assigned.unknown	SGN-U591251	DB714116	Unknown	1.03493	0.0245005
9.2.2	mitochondrial electron transport / ATP synthesis.NADH-DH.type II.external	SGN-U582810	AK319193	NDB2 | NDB2 (NAD(P)H DEHYDROGENASE B2)	1.03414	0.0232685
35.1	not assigned.no ontology	SGN-U576585	AK319887	catalytic	1.03319	0.0261432
34.99	transport.misc	SGN-U601546	TC243304	Unknown	1.03298	0.0202396
29.4.1.57	protein.postranslational modification.kinase.receptor like cytoplasmatic kinase VII	SGN-U568047	AK322397	protein kinase family protein	1.03296	0.0169412
34.99	transport.misc	SGN-U564826	AK327950	calmodulin-binding protein	1.0325	0.0196119
17.7.1.3	hormone metabolism.jasmonate.synthesis-degradation.allene oxidase synthase	SGN-U576466	NM_001247904	CYP74A, AOS | AOS (ALLENE OXIDE SYNTHASE)	1.03225	0.0284165
31.3	cell.cycle	SGN-U593065	AK247372	CYCD4;2 | CYCD4;2 (CYCLIN D4;2); cyclin-dependent protein kinase	1.03109	0.0322243
29.2.4	protein.synthesis.elongation	SGN-U569140	AK325579	elongation factor Tu, putative	1.02997	0.0179144
33.99	development.unspecified	SGN-U570490	AW931215	AGO1 | AGO1 (ARGONAUTE 1)	1.02989	0.0163037
27.3.99	RNA.regulation of transcription.unclassified	SGN-U574306	AK321625	ATLA1 | ATLA1 (ARABIDOPSIS THALIANA LA PROTEIN 1)	1.02954	0.0183378
35.2	not assigned.unknown	SGN-U600607	EG553913	Unknown	1.02911	0.0137696
10.2.1	cell wall.cellulose synthesis.cellulose synthase	SGN-U569071		CSLG1, CSLG2, ATCSLG1 | ATCSLG1 (Cellulose synthase-like G1)	1.02892	0.0241821
21.2.2	redox.ascorbate and glutathione.glutathione	SGN-U580790	AK320894	GGT3, GGT4 | GGT3/GGT4 (GAMMA-GLUTAMYL TRANSPEPTIDASE 3)	1.02876	0.0134134
35.2	not assigned.unknown	SGN-U586930	BP910041	Unknown	1.02845	0.0282616
28.1	DNA.synthesis/chromatin structure	SGN-U565609	AK325361	DEAD/DEAH box helicase, putative (RH22)	1.02832	0.0189628
35.2	not assigned.unknown	SGN-U602317	DB717643	Unknown	1.02729	0.0176395
30.3	signalling.calcium	SGN-U585337	TA41147_4081	ATBAG7 | ATBAG7 (ARABIDOPSIS THALIANA BCL-2-ASSOCIATED ATHANOGENE 7)	1.02632	0.0298376
35.2	not assigned.unknown	SGN-U568321	AW036282	Unknown	1.02505	0.0144734
35.1	not assigned.no ontology	SGN-U570592	TA44737_4081	SART-1 family protein	1.02495	0.0145448
35.1.5	not assigned.no ontology.pentatricopeptide (PPR) repeat-containing protein	SGN-U564997	BT013829	pentatricopeptide (PPR) repeat-containing protein	1.02487	0.0162597
30.6	signalling.MAP kinases	SGN-U569855	BW687300	MPK7, ATMPK7 | ATMPK7 (MAP KINASE 7)	1.02475	0.0144734
35.1	not assigned.no ontology	SGN-U600331	AK326973	hydrolase, alpha/beta fold family protein	1.02425	0.0216695
35.2	not assigned.unknown	SGN-U601464	DB718443	Unknown	1.02402	0.0316612
29.2.1.2.2.31	protein.synthesis.ribosomal protein.eukaryotic.60S subunit.L31	SGN-U580127	BG124508	60S ribosomal protein L31 (RPL31A)	1.02358	0.0154016
35.1	not assigned.no ontology	SGN-U564396	AW032793	transducin family protein / WD-40 repeat family protein	1.02246	0.0192996
34.99	transport.misc	SGN-U595514	AK320022	SEC14 cytosolic factor, putative	1.02241	0.0253332
27.1.19	RNA.processing.ribonucleases	SGN-U565374	NP1427430	RNase H domain-containing protein	1.02224	0.0370011
33.99	development.unspecified	SGN-U577343	AI490943	OCP11, AGO4 | AGO4 (ARGONAUTE 4)	1.02079	0.0321464
30.1	signalling.in sugar and nutrient physiology	SGN-U565402	AK320123	glucose-inhibited division family A protein	1.02064	0.0216695
25	C1-metabolism	SGN-U578810		SHM2 | SHM2 (SERINE HYDROXYMETHYLTRANSFERASE 2)	1.01981	0.0248181
27.2	RNA.transcription	SGN-U572072	AK322543	similar to REV1 (Reversionless 1), damaged DNA binding	1.01955	0.0176461
35.1	not assigned.no ontology	SGN-U574177	AW929412	EMB2773 | EMB2773 (EMBRYO DEFECTIVE 2773)	1.01865	0.0241248
11.8.1	lipid metabolism.''exotics'' (steroids, squalene etc).sphingolipids	SGN-U577442	TC244886	delta-8 sphingolipid desaturase, putative	1.01738	0.0144734
35.2	not assigned.unknown	SGN-U584685	AW979916	Unknown	1.0172	0.0165852
35.2	not assigned.unknown	SGN-U569817	AK328106	Unknown	1.01683	0.0198855
35.1	not assigned.no ontology	SGN-U580258	AK327292	D111/G-patch domain-containing protein	1.0166	0.0137696
27.4	RNA.RNA binding	SGN-U568334	TC241353	RNA binding	1.01624	0.0159554
29.2.1.1.1.1.7	protein.synthesis.ribosomal protein.prokaryotic.chloroplast.30S subunit.S7	SGN-U587845	AW650353	RPS7.1, RPS7 | encodes a chloroplast ribosomal protein S7, a constituent of the small subunit of the ribosomal complex	1.01619	0.0125036
29.6	protein.folding	SGN-U571326	AK324824	EMB1241 | EMB1241 (EMBRYO DEFECTIVE 1241)	1.01558	0.0135349
2.1.2.1	major CHO metabolism.synthesis.starch.AGPase	SGN-U569800	AK327489	APL3 | APL3 (large subunit of AGP 3)	1.01537	0.0178455
33.99	development.unspecified	SGN-U585854	BP881483	VCS | VCS (VARICOSE)	1.01527	0.0141324
35.1	not assigned.no ontology	SGN-U575094	BG126500	merozoite surface protein-related	1.01511	0.0151251
35.2	not assigned.unknown	SGN-U566247	BG130280	Unknown	1.01454	0.0310594
17.7.1.3	hormone metabolism.jasmonate.synthesis-degradation.allene oxidase synthase	SGN-U570004	NM_001247491	CYP74B2, HPL1 | HPL1 (HYDROPEROXIDE LYASE 1)	1.01441	0.0192741
8.2.10	TCA / org. transformation.other organic acid transformaitons.malic	SGN-U599802	BG126335	leucine-rich repeat family protein / protein kinase family protein	1.01381	0.0135349
35.2	not assigned.unknown	SGN-U571662	AW219209	Unknown	1.01359	0.0145448
35.2	not assigned.unknown	SGN-U573271	BP907652	Unknown	1.01314	0.0207664
27.3.4	RNA.regulation of transcription.ARF, Auxin Response Factor family	SGN-U571612	NM_001247942	ARF1 | ARF1 (AUXIN RESPONSE FACTOR 1)	1.01255	0.0137696
29.4	protein.postranslational modification	SGN-U566985	AK247067	Unknown	1.01237	0.0144734
28.1	DNA.synthesis/chromatin structure	SGN-U599238		DNA topoisomerase, ATP-hydrolyzing, putative	1.01199	0.0187337
27.3.52	RNA.regulation of transcription.Global transcription factor group	SGN-U572928	NM_001247445	GTE7 | GTE7 (GLOBAL TRANSCRIPTION FACTOR GROUP E 7)	1.01167	0.0163984
13.1.5.1	amino acid metabolism.synthesis.serine-glycine-cysteine group.serine	SGN-U569119	BF097927	D-3-phosphoglycerate dehydrogenase, putative	1.01114	0.0319678
31.1	cell.organisation	SGN-U570197	AK325490	myosin heavy chain-related	1.00866	0.022474
35.1.41	not assigned.no ontology.hydroxyproline rich proteins	SGN-U595364	BP910110	CHUP1 | CHUP1 (CHLOROPLAST UNUSUAL POSITIONING 1)	1.00832	0.0173
30.2.3	signalling.receptor kinases.leucine rich repeat III	SGN-U570451	DB721158	FAS3, FLO5, CLV1 | CLV1 (CLAVATA 1)	1.00819	0.0448138
29.4	protein.postranslational modification	SGN-U570122	AK326278	protein kinase family protein	1.00803	0.0280435
29.6	protein.folding	SGN-U570703	BT013503	HSP60 | HSP60 (Heat shock protein 60)	1.00771	0.0144963
35.2	not assigned.unknown	SGN-U596305	AJ784685	Unknown	1.00757	0.022973
13.1.6.5	amino acid metabolism.synthesis.aromatic aa.tryptophan	SGN-U585350	AI487343	tryptophan synthase, beta subunit, putative	1.00739	0.0176945
26.6	misc.O- methyl transferases	SGN-U584918	AK320784	protein arginine N-methyltransferase family protein	1.00702	0.0144734
27.1.19	RNA.processing.ribonucleases	SGN-U574251	DB718787	XRN3 | XRN3 (5'-3' exoribonuclease 3); 5'-3' exoribonuclease	1.00698	0.0137696
35.1.5	not assigned.no ontology.pentatricopeptide (PPR) repeat-containing protein	SGN-U575088	AK324163	tetratricopeptide repeat (TPR)-containing protein	1.00648	0.0188017
27.2	RNA.transcription	SGN-U583812	AK321664	SIG5, SIGE | SIGE (RNA polymerase sigma subunit E)	1.00645	0.0178148
23.1.2.5	nucleotide metabolism.synthesis.purine.AIR synthase	SGN-U564389	TA42486_4081	Catalytic	1.00638	0.0199845
27.3.3	RNA.regulation of transcription.AP2/EREBP, APETALA2/Ethylene-responsive element binding protein family	SGN-U575476	TA53065_4081	WRI, ASML1, WRI1 | WRI1 (WRINKLED 1)	1.00588	0.0385967
35.2	not assigned.unknown	SGN-U601369	BP878464	Unknown	1.00567	0.0174184
30.3	signalling.calcium	SGN-U567628	BI934981	CPK9 | CPK9 (CALMODULIN-DOMAIN PROTEIN KINASE 9)	1.00562	0.0191043
35.2	not assigned.unknown	SGN-U570276	TA53709_4081	Unknown	1.00546	0.0209576
35.1	not assigned.no ontology	SGN-U565308	BP907082	GRL, NAP1, NAPP | GRL/NAP1/NAPP (NCK-ASSOCIATED PROTEIN)	1.0054	0.0255229
1.1.4	PS.lightreaction.ATP synthase	SGN-U576640	BG625890	ATPE | ATPase epsilon subunit	1.00507	0.0174184
29.4	protein.postranslational modification	SGN-U584542	AK247266	HAB1 | HAB1 (HOMOLOGY TO ABI1)	1.00145	0.0281692
35.2	not assigned.unknown	SGN-U564177	DB683889	kinesin light chain-related	1.00133	0.0137696
34.12	transport.metal	SGN-U570283	DB679965	CHX17, ATCHX17 | ATCHX17 (CATION/H+ EXCHANGER 17)	1.00077	0.0155982

## Sheet: Tab 11. Roots LA-KO down
Supplementary Table 11. List of down-regulated genes genes (log2 ratio sub-/optimal temperature ≤−1 and q-value<0.05) detected only in the roots (LA 1777) of the grafting combination LA/KO under sub-optimal temperature.
BinCode	BinName	SGN	NCBI	description	LA/KO Log FC	adj.P.Val
20.2.1	stress.abiotic.heat	SGN-U578410	AF123259	heat shock protein 90	-4.181	0.0105126
35.2	not assigned.unknown	SGN-U580955	BW692346	auxin and ethylene responsive GH3-like proteinProbable indole-3-acetic acid-amido synthetase	-3.57275	0.0356097
35.2	not assigned.unknown	SGN-U565578	AI777810	Unknown	-3.52991	0.0137696
31.1	cell.organisation	SGN-U582025	BT012689	kinesin light chain I2I isoform	-3.3758	0.0111318
26.9	misc.glutathione S transferases	SGN-U578214	AI778098	Glutathione S-transferase-like protein	-3.11817	0.0191365
29.2.3	protein.synthesis.initiation	SGN-U578546	AK246862	mitochondrial small heat shock protein	-3.09418	0.0184742
20.2.1	stress.abiotic.heat	SGN-U580334	BM410601	HSP70 | HSP70 (heat shock protein 70); ATP binding	-2.95989	0.0135349
20.2.1	stress.abiotic.heat	SGN-U593766	DV103891	HSP17.6II | 17.6 kDa class II heat shock protein	-2.62839	0.0164828
35.1	not assigned.no ontology	SGN-U586347	AK246610	Glutathione S-transferase-like protein	-2.58102	0.0458575
10.7	cell wall.modification	SGN-U577404	BT013002	Expansin-like protein Expansin 45, endoglucanase-like	-2.57686	0.030448
26.10	misc.cytochrome P450	SGN-U581088	AW625751	Cytochrome P450	-2.52693	0.0212616
5.3	fermentation.ADH	SGN-U579191	M86724	alcohol dehydrogenase	-2.35121	0.032696
17.5.2	hormone metabolism.ethylene.signal transduction	SGN-U568288	EG553451	Ethylene responsive transcription factor 1a	-2.34937	0.0125036
35.2	not assigned.unknown	SGN-U567920	DB722922	Unknown	-2.27613	0.0198855
35.3	not assigned.disagreeing hits	SGN-U579632	M86724	alcohol dehydrogenase	-2.20708	0.0137696
20.1	stress.biotic	SGN-U575000	BI211052	PDF1.4 | plant defensin-fusion protein, putative (PDF1.4), plant defensin protein	-2.19161	0.0226252
35.1	not assigned.no ontology	SGN-U563321	BT014218	Mpv17 protein	-2.18887	0.0125036
35.1	not assigned.no ontology	SGN-U573548	DB704226	Xylanase inhibitor (Fragment) Peptidase A1	-2.1358	0.0105126
27.3.3	RNA.regulation of transcription.AP2/EREBP, APETALA2/Ethylene-responsive element binding protein family	SGN-U584756	AY192368	ethylene response factor 2b transcription regulator activity	-2.11416	0.0137696
35.3	not assigned.disagreeing hits	SGN-U582992	DB712015	SRC2 protein C2 calcium-dependent membrane targeting	-2.11127	0.011292
13.2.2.3	amino acid metabolism.degradation.glutamate family.arginine	SGN-U567875	AY656838	arginase 2	-2.1013	0.0144963
35.2	not assigned.unknown	SGN-U578266	AK224823	Avr9/Cf-9 rapidly elicited protein 65 [Nicotiana tabacum]	-2.08492	0.0125036
17.7.1.3	hormone metabolism.jasmonate.synthesis-degradation.allene oxidase synthase	SGN-U585215	AF317515	divinyl ether synthase	-2.07391	0.0135349
29.5.11.4.3.2	protein.degradation.ubiquitin.E3.SCF.FBOX	SGN-U570776	TA56107_4081	kelch repeat-containing F-box family protein	-2.06908	0.030152
29.1	protein.aa activation	SGN-U570742	X94451	lysyl-tRNA synthetase	-2.06697	0.0398852
26.18	misc.invertase/pectin methylesterase inhibitor family protein	SGN-U579697	AJ010943	tomato invertase inhibitor	-2.06348	0.0144734
35.2	not assigned.unknown	SGN-U591533	AK224683	AAA-type ATPase family protein	-2.03977	0.0105126
30.3	signalling.calcium	SGN-U566130	DB719594	calcium-binding EF hand family protein	-2.01391	0.0105126
20.2.1	stress.abiotic.heat	SGN-U580334	TA39592_4081	HSP70 | HSP70 (heat shock protein 70)	-1.99283	0.0126348
35.2	not assigned.unknown	SGN-U572824	TA39658_4081	Unknown	-1.96388	0.0105126
26.7	misc.oxidases - copper, flavone etc.	SGN-U570271	BI423084	monooxygenase, putative (MO1)	-1.9628	0.0125036
20.2.1	stress.abiotic.heat	SGN-U581229	AK325130	ATHSP90.1, ATHS83, HSP81.1, HSP83, HSP81-1 | HSP81-1 (HEAT SHOCK PROTEIN 81-1)	-1.9615	0.0154016
35.2	not assigned.unknown	SGN-U577872	NM_001247943	gamma-thionin precursor	-1.95825	0.0209014
35.2	not assigned.unknown	SGN-U573706	TA56244_4081	Unknown	-1.91994	0.0227059
29.4	protein.postranslational modification	SGN-U580895	AK326271	ATMTK | ATMTK; S-methyl-5-thioribose kinase	-1.9158	0.0264866
13.2.2.3	amino acid metabolism.degradation.glutamate family.arginine	SGN-U567876	NM_001247649	arginase	-1.90588	0.0176395
29.5.11.4.2	protein.degradation.ubiquitin.E3.RING	SGN-U579714	AK322979	transcription factor jumonji (jmjC) domain-containing protein	-1.8868	0.0256486
17.5.1	hormone metabolism.ethylene.synthesis-degradation	SGN-U578883	AK322653	2-oxoglutarate-dependent dioxygenase, putative	-1.8585	0.0298609
26.2	misc.UDP glucosyl and glucoronyl transferases	SGN-U570342	AK320729	exostosin family protein	-1.82319	0.0125036
35.3	not assigned.disagreeing hits	SGN-U595409	BF096608	ILR3 | ILR3 (IAA-LEUCINE RESISTANT3)	-1.81389	0.0146285
35.2	not assigned.unknown	SGN-U588195	AK321978	Unknown	-1.81293	0.0164786
20.2.1	stress.abiotic.heat	SGN-U580107	TA37064_4081	ATHSP90.1, ATHS83, HSP81.1, HSP83, HSP81-1 | HSP81-1 (HEAT SHOCK PROTEIN 81-1)	-1.77822	0.0105126
34.3	transport.amino acids	SGN-U585666	DB698909	amino acid transporter family protein	-1.77131	0.0125036
35.1	not assigned.no ontology	SGN-U563108	AI486533	DC1 domain-containing protein	-1.77125	0.047352
27.3.66	RNA.regulation of transcription.Psudo ARR transcription factor family	SGN-U564924	BM409758	APRR7, PRR7 | PRR7 (PSEUDO-RESPONSE REGULATOR 7)	-1.76705	0.0135349
27.3.3	RNA.regulation of transcription.AP2/EREBP, APETALA2/Ethylene-responsive element binding protein family	SGN-U562994	AK319935	AP2 domain-containing transcription factor, putative	-1.76213	0.0353525
35.3	not assigned.disagreeing hits	SGN-U593152	AK322979	transcription factor jumonji (jmjC) domain-containing protein	-1.75895	0.0227942
35.2	not assigned.unknown	SGN-U589155	DB721908	Unknown	-1.7586	0.0157011
26.7	misc.oxidases - copper, flavone etc.	SGN-U597056	BI422682	monooxygenase, putative (MO1)	-1.75571	0.0161735
35.2	not assigned.unknown	SGN-U568025	BT013968	Unknown	-1.75217	0.0135349
34.9	transport.metabolite transporters at the mitochondrial membrane	SGN-U585496	AK320448	mitochondrial substrate carrier family protein	-1.74616	0.0135691
27.3.11	RNA.regulation of transcription.C2H2 zinc finger family	SGN-U578910	NM_001247789	ZAT10, STZ | STZ (SALT TOLERANCE ZINC FINGER)	-1.74335	0.0125036
20.2.1	stress.abiotic.heat	SGN-U578504	NM_001247562	HSP70-1, AT-HSC70-1, HSC70, HSC70-1 | HSC70-1 (heat shock cognate 70 kDa protein 1)	-1.74208	0.0144734
35.1	not assigned.no ontology	SGN-U577321	TA44718_4081	nonsense-mediated mRNA decay NMD3 family protein	-1.73293	0.0137696
30.3	signalling.calcium	SGN-U581708	TA41341_4081	calmodulin, putative	-1.71902	0.0125036
27.3.12	RNA.regulation of transcription.C3H zinc finger family	SGN-U584538	AK319232	zinc finger (CCCH-type) family protein	-1.71884	0.0146707
35.2	not assigned.unknown	SGN-U589870	DB694032	Unknown	-1.71755	0.0375589
35.1.21	not assigned.no ontology.epsin N-terminal homology (ENTH) domain-containing protein	SGN-U578804	AK325279	epsin N-terminal homology (ENTH) domain-containing protein / clathrin assembly protein-related	-1.71483	0.0174184
35.2	not assigned.unknown	SGN-U564684	BT013183	Unknown	-1.71033	0.0144734
17.2.3	hormone metabolism.auxin.induced-regulated-responsive-activated	SGN-U573533	AK327684	GH3.1 | GH3.1	-1.70671	0.0135349
23.5	nucleotide metabolism.deoxynucleotide metabolism	SGN-U574758	AK325523	deoxyuridine 5'-triphosphate nucleotidohydrolase family	-1.70011	0.0148449
34.99	transport.misc	SGN-U566609	AK325064	alanine racemase family protein	-1.69696	0.0146157
23.5	nucleotide metabolism.deoxynucleotide metabolism	SGN-U574842	DB690160	RNR2, RNR2A | RNR2/RNR2A (RIBONUCLEOTIDE REDUCTASE 2A); ribonucleoside-diphosphate reductase	-1.68729	0.0125036
31.1	cell.organisation	SGN-U575853	AK319967	MEE66 | MEE66 (maternal effect embryo arrest 66)	-1.68277	0.0295763
20.2.1	stress.abiotic.heat	SGN-U578772	AK322252	ATJ, ATJ3 | ATJ3 (Arabidopsis thaliana DnaJ homologue 3)	-1.67892	0.0241481
35.2	not assigned.unknown	SGN-U592246	DB714168	er lumen retaining receptor family-like protein	-1.67509	0.0161694
35.3	not assigned.disagreeing hits	SGN-U581383	TA36621_4081	Unknown	-1.65473	0.0125036
29.5	protein.degradation	SGN-U576671	BP906450	peptidase M28 family protein	-1.65168	0.0135349
35.3	not assigned.disagreeing hits	SGN-U595215	AK319670	thylakoid lumenal protein-related	-1.65064	0.0220264
5.10	fermentation.aldehyde dehydrogenase	SGN-U572014	BI422460	ALDH2, ALDH2B4 | ALDH2B4 (ALDEHYDE DEHYDROGENASE 2); 3-chloroallyl aldehyde dehydrogenase/ aldehyde dehydrogenase (NAD)	-1.64961	0.0160779
35.2	not assigned.unknown	SGN-U577824	TC217988	Unknown	-1.6481	0.0135691
20.2.1	stress.abiotic.heat	SGN-U579266	TA36595_4081	HSP101, HOT1, ATHSP101 | ATHSP101 (HEAT SHOCK PROTEIN 101)	-1.63159	0.0174184
35.2	not assigned.unknown	SGN-U570574	AK330018	Unknown	-1.62497	0.0357732
20.2.99	stress.abiotic.unspecified	SGN-U564896	AK329642	germin-like protein, putative	-1.60918	0.0137696
30.3	signalling.calcium	SGN-U584192	AK322468	calmodulin-binding protein	-1.60504	0.023443
9.1.2	mitochondrial electron transport / ATP synthesis.NADH-DH.localisation not clear	SGN-U566850	GO376051	NADH-ubiquinone oxidoreductase 24 kDa subunit, putative	-1.59848	0.0334347
35.1	not assigned.no ontology	SGN-U575187	AK323266	ORC2, ATORC2 | ATORC2/ORC2 (ORIGIN RECOGNITION COMPLEX SECOND LARGEST SUBUNIT)	-1.59381	0.0125036
29.5.7	protein.degradation.metalloprotease	SGN-U573510	AK322919	Matrixin family protein	-1.58525	0.0335327
27.3.22	RNA.regulation of transcription.HB,Homeobox transcription factor family	SGN-U578026	NM_001247012	BUM1, SHL, WAM1, BUM, WAM, STM | STM (SHOOT MERISTEMLESS)	-1.58071	0.0154683
30.3	signalling.calcium	SGN-U582928	TA55900_4081	Calcium-binding EF hand family protein	-1.58006	0.0227059
26.9	misc.glutathione S transferases	SGN-U582824	NM_001247293	ATGSTU8 | ATGSTU8 (Arabidopsis thaliana Glutathione S-transferase (class tau) 8)	-1.57433	0.0161694
26.24	misc.GCN5-related N-acetyltransferase	SGN-U574896	AI774304	GCN5-related N-acetyltransferase (GNAT) family protein	-1.55239	0.0482359
26.9	misc.glutathione S transferases	SGN-U581942	TA39120_4081	ATGSTU8 | ATGSTU8 (Arabidopsis thaliana Glutathione S-transferase (class tau) 8)	-1.54762	0.03169
35.3	not assigned.disagreeing hits	SGN-U570002	AK319191	BAG6, ATBAG6 | BAG6 (ARABIDOPSIS THALIANA BCL-2-ASSOCIATED ATHANOGENE 6)	-1.54601	0.0137696
21.1	redox.thioredoxin	SGN-U580753	AK319594	ATCDSP32, CDSP32 | ATCDSP32/CDSP32 (CHLOROPLASTIC DROUGHT-INDUCED STRESS PROTEIN OF 32 KD)	-1.54021	0.0172002
35.2	not assigned.unknown	SGN-U578798	AK325905	Unknown	-1.53844	0.0137696
11.9.3	lipid metabolism.lipid degradation.lysophospholipases	SGN-U573868	AI779886	transducin family protein / WD-40 repeat family protein	-1.53687	0.0233914
35.3	not assigned.disagreeing hits	SGN-U592427	AK322252	DNAJ heat shock protein	-1.53353	0.0260403
21.2.1	redox.ascorbate and glutathione.ascorbate	SGN-U579887	AK246667	APX1B | APX2 (ASCORBATE PEROXIDASE 2); L-ascorbate peroxidase	-1.52919	0.0161958
35.1	not assigned.no ontology	SGN-U581038	BI933936	DC1 domain-containing protein	-1.52552	0.016422
20.2.1	stress.abiotic.heat	SGN-U580742	TA51875_4081	17.8 kDa class I heat shock protein (HSP17.8-CI)	-1.52356	0.0108433
33.99	development.unspecified	SGN-U575389	AK320961	nodulin family protein	-1.52327	0.0240956
35.3	not assigned.disagreeing hits	SGN-U579093	AK321445	SIP1;1, SIP1A | SIP1;1 (SMALL AND BASIC INTRINSIC PROTEIN 1A)	-1.52294	0.0125036
20.1.7	stress.biotic.PR-proteins	SGN-U573229	NM_001247498	disease resistance family protein	-1.51735	0.0105126
27.3.35	RNA.regulation of transcription.bZIP transcription factor family	SGN-U571171	AW032175	bZIP protein	-1.51254	0.0125036
30.3	signalling.calcium	SGN-U580891	TA40531_4081	calcium-binding EF hand family protein	-1.51188	0.0125036
27.1.19	RNA.processing.ribonucleases	SGN-U578982	TA39474_4081	CCR4-NOT transcription complex protein, putative	-1.50854	0.0137696
1.1.5.3	PS.lightreaction.other electron carrier (ox/red).ferredoxin reductase	SGN-U579448	BT013070	ATLFNR1 | ATLFNR1 (LEAF FNR 1); poly(U) binding	-1.505	0.0182748
26.28	misc.GDSL-motif lipase	SGN-U583252	GO376212	GDSL-motif lipase/hydrolase family protein	-1.50301	0.0316548
34.99	transport.misc	SGN-U591906	AK319299	transport protein particle (TRAPP) component Bet3, putative	-1.49797	0.0323273
27.1.19	RNA.processing.ribonucleases	SGN-U581727	ES893108	ATRTL1 | ribonuclease III family protein	-1.49135	0.0383472
27.3.11	RNA.regulation of transcription.C2H2 zinc finger family	SGN-U577538	TA40919_4081	zinc finger (C2H2 type) family protein (ZAT11)	-1.4895	0.0328934
20.1	stress.biotic	SGN-U597839	AW933578	pathogenesis-related thaumatin family protein	-1.48871	0.017057
26.7	misc.oxidases - copper, flavone etc.	SGN-U581242	AW222567	oxidoreductase, zinc-binding dehydrogenase family protein	-1.4867	0.0225553
35.2	not assigned.unknown	SGN-U576166	BF176502	Unknown	-1.48583	0.0108335
30.5	signalling.G-proteins	SGN-U586065	AW036207	guanine nucleotide exchange family protein	-1.48023	0.0125036
16.8.2	secondary metabolism.flavonoids.chalcones	SGN-U580856	NM_001247107	CHS, TT4, ATCHS | ATCHS/CHS/TT4 (CHALCONE SYNTHASE); naringenin-chalcone synthase	-1.47755	0.0144734
29.5.4	protein.degradation.aspartate protease	SGN-U575434	TA54838_4081	Aspartyl protease family protein	-1.47657	0.0169752
35.2	not assigned.unknown	SGN-U586548	AK329274	Unknown	-1.46673	0.0233914
17.7.1.3	hormone metabolism.jasmonate.synthesis-degradation.allene oxidase synthase	SGN-U585217	NM_001247598	CYP74A, AOS | AOS (ALLENE OXIDE SYNTHASE); hydro-lyase/ oxygen binding	-1.45597	0.0161694
35.1.19	not assigned.no ontology.C2 domain-containing protein	SGN-U567016	AW035188	C2 domain-containing protein	-1.45289	0.0105126
35.2	not assigned.unknown	SGN-U569808	GO373235	Unknown	-1.45284	0.0169002
35.2	not assigned.unknown	SGN-U572245	AK322746	Unknown	-1.45117	0.0141324
10.7	cell wall.modification	SGN-U583203	BI921925	XET, XTH33 | XTH33 (xyloglucan:xyloglucosyl transferase 33)	-1.45097	0.0323848
26.9	misc.glutathione S transferases	SGN-U577924	TA37423_4081	GST8, ATGSTU19 | ATGSTU19 (GLUTATHIONE TRANSFERASE 8)	-1.44461	0.0257488
35.2	not assigned.unknown	SGN-U582095	AK325896	Unknown	-1.44455	0.0147788
29.4	protein.postranslational modification	SGN-U579613	AK321489	peptide methionine sulfoxide reductase, putative	-1.44051	0.0136687
2.2.1.5	major CHO metabolism.degradation.sucrose.Susy	SGN-U593624	NM_001247875	SUS1, ASUS1, ATSUS1 | SUS1 (SUCROSE SYNTHASE 1); UDP-glycosyltransferase/ sucrose synthase	-1.44005	0.0125036
20.2.99	stress.abiotic.unspecified	SGN-U564895	AK330064	germin-like protein, putative	-1.43815	0.0271529
26.9	misc.glutathione S transferases	SGN-U577816	NM_001247849	ATGSTU8 | ATGSTU8 (Arabidopsis thaliana Glutathione S-transferase (class tau) 8	-1.43702	0.0320859
15.3	metal handling.regulation	SGN-U580506	GO375573	ATARD2 | ATARD2	-1.43489	0.0282705
27.3.22	RNA.regulation of transcription.HB,Homeobox transcription factor family	SGN-U563455	TA42242_4081	IXR11, KNAT7 | KNAT7 (Knotted-like Arabidopsis thaliana)	-1.43165	0.0145665
29.5.11.4.2	protein.degradation.ubiquitin.E3.RING	SGN-U576324	AK321029	armadillo/beta-catenin repeat family protein	-1.42978	0.0146157
35.3	not assigned.disagreeing hits	SGN-U578726	AI898286	exostosin family protein	-1.42689	0.0201841
17.2.3	hormone metabolism.auxin.induced-regulated-responsive-activated	SGN-U579164	AK322971	Unknown	-1.42348	0.0137696
26.2	misc.UDP glucosyl and glucoronyl transferases	SGN-U580551	AK327872	UDP-glucoronosyl/UDP-glucosyl transferase family protein	-1.42022	0.0271529
34.5	transport.ammonium	SGN-U577075	NM_001247324	ATAMT1;2 | ATAMT1;2 (AMMONIUM TRANSPORTER 1;2)	-1.41955	0.0162597
20.1	stress.biotic	SGN-U564929	AK329225	pathogenesis-related family protein	-1.41795	0.0125036
33.99	development.unspecified	SGN-U562912	TA45441_4081	senescence-associated protein-related	-1.4115	0.0207089
20.2.4	stress.abiotic.touch/wounding	SGN-U579699	AK326221	Wound-responsive family protein	-1.40914	0.0105126
35.2	not assigned.unknown	SGN-U581932	AK319947	Unknown	-1.4077	0.0137696
35.2	not assigned.unknown	SGN-U597385	AK320866	Unknown	-1.40452	0.0144734
27.3.22	RNA.regulation of transcription.HB,Homeobox transcription factor family	SGN-U578201	NM_001247321	ATHB1, HD-ZIP-1, HAT5, ATHB-1 | ATHB-1 (Homeobox-leucine zipper protein HAT5)	-1.40135	0.0168086
20.2.1	stress.abiotic.heat	SGN-U580038	BW692560	J8 | J8; heat shock protein binding / unfolded protein binding	-1.40128	0.0256231
35.3	not assigned.disagreeing hits	SGN-U578380	AK321205	Unknown	-1.39697	0.0244123
30.3	signalling.calcium	SGN-U597836	BP904822	Calcium-binding EF hand family protein	-1.39572	0.0137696
33.99	development.unspecified	SGN-U578908	TA35588_4081	ET8 | TET8 (TETRASPANIN8)	-1.39083	0.0108999
17.5.1	hormone metabolism.ethylene.synthesis-degradation	SGN-U589569	NM_001247235	ACS6 (1-AMINOCYCLOPROPANE-1-CARBOXYLIC ACID (ACC) SYNTHASE 6)	-1.389	0.016659
29.4.1.57	protein.postranslational modification.kinase.receptor like cytoplasmatic kinase VII	SGN-U576867	TA53701_4081	protein kinase, putative	-1.38631	0.0174184
29.4	protein.postranslational modification	SGN-U575600	AK247509	SnRK3.16, CIPK1 | CIPK1 (CBL-INTERACTING PROTEIN KINASE 1)	-1.38333	0.0288337
26.28	misc.GDSL-motif lipase	SGN-U583253	BI934958	GDSL-motif lipase/hydrolase family protein	-1.3832	0.0254277
35.3	not assigned.disagreeing hits	SGN-U591510	NM_001247789	c2h2-type zinc finger protein	-1.37143	0.0175914
26.10	misc.cytochrome P450	SGN-U565859	AW031132	CYP84A1, FAH1 | FAH1 (FERULATE-5-HYDROXYLASE 1); ferulate 5-hydroxylase	-1.36965	0.0208013
35.2	not assigned.unknown	SGN-U573814	AK329756	Unknown	-1.36947	0.0366664
35.2	not assigned.unknown	SGN-U579299	AK328355	Unknown	-1.36696	0.018866
26.10	misc.cytochrome P450	SGN-U573734	AK324374	CYP706A4 | CYP706A4 (cytochrome P450, family 706, subfamily A, polypeptide 4)	-1.36413	0.0137696
29.5.11.4.3.2	protein.degradation.ubiquitin.E3.SCF.FBOX	SGN-U563326	BW688854	F-box family protein	-1.36371	0.0373759
18.2	Co-factor and vitamine metabolism.thiamine	SGN-U592837	AK319677	TZ, THI1 | THI1 (THIAZOLE REQUIRING)	-1.36216	0.022474
27.3.99	RNA.regulation of transcription.unclassified	SGN-U581473	NM_001247260	MIF2 | MIF2 (MINI ZINC FINGER 2)	-1.36193	0.0159238
35.2	not assigned.unknown	SGN-U597654	AK329522	Unknown	-1.35846	0.0122598
35.2	not assigned.unknown	SGN-U572399	AK322234	Unknown	-1.35602	0.0176461
17.5.2	hormone metabolism.ethylene.signal transduction	SGN-U577090	NM_001247919	ethylene-responsive element-binding protein, putative	-1.3557	0.0125036
34.13	transport.peptides and oligopeptides	SGN-U603440	BI933762	nitrate transporter (NTP2)	-1.3509	0.02386
16.7	secondary metabolism.wax	SGN-U577635	AK319964	CER1 | CER1 (ECERIFERUM 1)	-1.34988	0.0298707
2.2.2.1	major CHO metabolism.degradation.starch.starch cleavage	SGN-U577503	BI203568	ATAMY3, AMY3 | AMY3/ATAMY3 (ALPHA-AMYLASE-LIKE 3); alpha-amylase	-1.34882	0.0125036
35.3	not assigned.disagreeing hits	SGN-U579815	AK325709	small nuclear ribonucleoprotein F, putative	-1.34873	0.011292
29.5.11.4.3.2	protein.degradation.ubiquitin.E3.SCF.FBOX	SGN-U574471	AK247674	kelch repeat-containing F-box family protein	-1.33772	0.0227551
13.2.4.1	amino acid metabolism.degradation.branched-chain group.shared	SGN-U585832	BG133708	DIN4 | DIN4 (DARK INDUCIBLE 4); 3-methyl-2-oxobutanoate dehydrogenase (2-methylpropanoyl-transferring)	-1.33585	0.0142009
35.2	not assigned.unknown	SGN-U584346	AW037717	Unknown	-1.33543	0.0135691
35.3	not assigned.disagreeing hits	SGN-U577571	GO374580	PGR1, PETC | PETC (PHOTOSYNTHETIC ELECTRON TRANSFER C)	-1.32891	0.0144963
29.5.11.4.2	protein.degradation.ubiquitin.E3.RING	SGN-U572274	AK327073	zinc finger (C3HC4-type RING finger) family protein	-1.32674	0.0206297
35.1.19	not assigned.no ontology.C2 domain-containing protein	SGN-U571659	BW687410	C2 domain-containing protein	-1.32525	0.040484
27.3.22	RNA.regulation of transcription.HB,Homeobox transcription factor family	SGN-U568678	AK321990	HAT22 | HAT22 (homeobox-leucine zipper protein 22)	-1.32372	0.0398638
29.5.11.4.3.2	protein.degradation.ubiquitin.E3.SCF.FBOX	SGN-U586119	DB715604	kelch repeat-containing F-box family protein	-1.32239	0.0135349
26.22	misc.short chain dehydrogenase/reductase (SDR)	SGN-U582802	AK323038	SIS4, GIN1, SDR1, ISI4, SRE1, ATABA2, ABA2 | ABA2 (ABA DEFICIENT 2)	-1.31821	0.0145448
35.1	not assigned.no ontology	SGN-U577518	BW685814	BNR/Asp-box repeat family protein	-1.31614	0.0141909
35.1	not assigned.no ontology	SGN-U600456	AW928726	NC domain-containing protein-related	-1.3121	0.0125036
35.1	not assigned.no ontology	SGN-U571964	AK329506	lipid-associated family protein	-1.3101	0.0241015
35.1	not assigned.no ontology	SGN-U566440	AK322874	phospholipid/glycerol acyltransferase family protein	-1.30901	0.0135349
29.5.11.4.3.2	protein.degradation.ubiquitin.E3.SCF.FBOX	SGN-U570987	BT014328	SKP2A | SKP2A	-1.30897	0.0496212
35.2	not assigned.unknown	SGN-U578827	TA54304_4081	Unknown	-1.30874	0.0431171
35.2	not assigned.unknown	SGN-U577844	AK325485	Unknown	-1.30853	0.016422
29.4.1.57	protein.postranslational modification.kinase.receptor like cytoplasmatic kinase VII	SGN-U568144	NM_001247480	APK1B | APK1B (Arabidopsis protein kinase 1B)	-1.30694	0.0135349
34.8	transport.metabolite transporters at the envelope membrane	SGN-U581521	AK325683	GPT1 | GPT1 (glucose-6-phosphate transporter 1)	-1.3032	0.0125036
29.5.11.4.2	protein.degradation.ubiquitin.E3.RING	SGN-U580065	TA48542_4081	zinc finger protein-related	-1.30257	0.0421613
35.1	not assigned.no ontology	SGN-U575272	AK322494	PQ-loop repeat family protein / transmembrane family protein	-1.30229	0.0366664
35.2	not assigned.unknown	SGN-U598860	AK323171	Unknown	-1.29988	0.0125036
35.3	not assigned.disagreeing hits	SGN-U591902	ES895330	PME1 | PME1; pectinesterase inhibitor	-1.29666	0.0211486
30.5	signalling.G-proteins	SGN-U563414	AK323329	RAB GTPase activator	-1.29583	0.0135349
20.2.1	stress.abiotic.heat	SGN-U572519	TA50993_4081	HSP70T-1, ERD2 | ERD2/HSP70T-1 (EARLY-RESPONSIVE TO DEHYDRATION 2)	-1.29352	0.0137696
29.4	protein.postranslational modification	SGN-U574976	BG130800	protein phosphatase 2C family protein / PP2C family protein	-1.29333	0.027381
35.2	not assigned.unknown	SGN-U597893	DV105694	Unknown	-1.29219	0.018866
30.2.16	signalling.receptor kinases.Catharanthus roseus-like RLK1	SGN-U564180	BI422047	fringe-related protein	-1.28798	0.0125036
26.2	misc.UDP glucosyl and glucoronyl transferases	SGN-U604699	AK327872	UDP-glucoronosyl/UDP-glucosyl transferase family protein	-1.28793	0.017057
1.2.2	PS.photorespiration.glycolate oxydase	SGN-U579320	AK325991	(S)-2-hydroxy-acid oxidase, peroxisomal, putative / glycolate oxidase, putative / short chain alpha-hydroxy acid oxidase, putative	-1.28465	0.0176461
26.10	misc.cytochrome P450	SGN-U601865	AK321968	CYP72A15 | CYP72A15 (cytochrome P450, family 72, subfamily A, polypeptide 15)	-1.28287	0.0493516
35.2	not assigned.unknown	SGN-U569469	AK321376	Unknown	-1.27872	0.01835
16.2	secondary metabolism.phenylpropanoids	SGN-U570721	AK320662	ransferase family protein	-1.27845	0.0135691
13.2.7	amino acid metabolism.degradation.histidine	SGN-U577168	NM_001246923	EMB1075 | EMB1075 (EMBRYO DEFECTIVE 1075); carboxy-lyase	-1.27569	0.0209437
35.3	not assigned.disagreeing hits	SGN-U579433	AK325520	60S ribosomal protein L37 (RPL37B)	-1.27473	0.0134363
35.2	not assigned.unknown	SGN-U603007	DV105192	DNA-binding storekeeper protein-related	-1.27458	0.023792
34.15	transport.potassium	SGN-U565469	AK319710	potassium channel tetramerisation domain-containing protein	-1.27414	0.020754
34.22	transport.cyclic nucleotide or calcium regulated channels	SGN-U583186	AK322829	ATCNGC1, CNGC1 | CNGC1 (CYCLIC NUCLEOTIDE GATED CHANNEL 1)	-1.27371	0.0161735
29.3.2	protein.targeting.mitochondria	SGN-U563007	ES895947	UNE3, PGA2, TATC, APG2 | APG2 (ALBINO AND PALE GREEN 2)	-1.26785	0.0137696
35.2	not assigned.unknown	SGN-U578464	AK323787	Unknown	-1.26488	0.0156919
35.2	not assigned.unknown	SGN-U595333	AK329386	Unknown	-1.26037	0.0202701
35.1	not assigned.no ontology	SGN-U571043	NM_001246996	ARAF, ASD1 | ASD1 (ALPHA-L-ARABINOFURANOSIDASE)	-1.25896	0.0150438
29.4.1.57	protein.postranslational modification.kinase.receptor like cytoplasmatic kinase VII	SGN-U589210	AK320131	Protein kinase family protein	-1.25841	0.0161735
35.2	not assigned.unknown	SGN-U565436	AK323666	Unknown	-1.25841	0.0331381
29.4	protein.postranslational modification	SGN-U569235	AK324829	SnRK3.10, PKS7, ATSRPK1, ATSR2, CIPK7 | CIPK7 (CBL-INTERACTING PROTEIN KINASE 7)	-1.2584	0.0180624
35.2	not assigned.unknown	SGN-U569130	BW692690	Unknown	-1.25814	0.0137696
26.9	misc.glutathione S transferases	SGN-U587736	AK323839	GST18, ATGSTZ1 | ATGSTZ1 (GLUTATHIONE S-TRANSFERASE 18)	-1.25807	0.0137696
27.3.30	RNA.regulation of transcription.Trihelix, Triple-Helix transcription factor family	SGN-U585676	AI894956	transcription factor	-1.25643	0.0131466
34.2.1	transporter.sugars.sucrose	SGN-U581233	AK322896	SUT1, ATSUC2, SUC2 | SUC2 (SUCROSE-PROTON SYMPORTER 2)	-1.25143	0.0144734
35.2	not assigned.unknown	SGN-U567036	AK247592	Unknown	-1.24822	0.0281692
35.2	not assigned.unknown	SGN-U563354	AK319348	Unknown	-1.24453	0.0185838
26.9	misc.glutathione S transferases	SGN-U580000	NM_001247157	ATGSTU8 | ATGSTU8 (Arabidopsis thaliana Glutathione S-transferase (class tau) 8)	-1.2444	0.0223829
26.7	misc.oxidases - copper, flavone etc.	SGN-U574333	AK327187	monooxygenase, putative (MO2)	-1.24436	0.0340204
35.2	not assigned.unknown	SGN-U565893	AI777414	Unknown	-1.24383	0.0140812
17.5.1	hormone metabolism.ethylene.synthesis-degradation	SGN-U579343	AK321680	2-oxoglutarate-dependent dioxygenase, putative	-1.2434	0.0481737
35.2	not assigned.unknown	SGN-U569130	BW692690	Unknown	-1.24339	0.0137696
35.2	not assigned.unknown	SGN-U592141	TC243291	Unknown	-1.24083	0.0449684
27.1.19	RNA.processing.ribonucleases	SGN-U592175	TA39474_4081	CCR4-NOT transcription complex protein, putative	-1.24072	0.0167649
26.28	misc.GDSL-motif lipase	SGN-U597313	BP883249	GDSL-motif lipase/hydrolase family protein	-1.23933	0.0161694
35.2	not assigned.unknown	SGN-U585103	AI778512	Unknown	-1.23915	0.0295743
5.3	fermentation.ADH	SGN-U577949	BE458503	ADH, ATADH, ADH1 | ADH1 (ALCOHOL DEHYDROGENASE 1)	-1.2391	0.0414342
29.5.11.4.2	protein.degradation.ubiquitin.E3.RING	SGN-U576266	AK321419	zinc finger (C3HC4-type RING finger) family protein	-1.23868	0.0213171
35.2	not assigned.unknown	SGN-U578362	AK247103	Unknown	-1.23598	0.0278599
35.3	not assigned.disagreeing hits	SGN-U573963	BI422058	ADT6 | ADT6 (AROGENATE DEHYDRATASE 6)	-1.23332	0.0134134
35.2	not assigned.unknown	SGN-U572882	AK326323	Unknown	-1.23215	0.0161735
26.2	misc.UDP glucosyl and glucoronyl transferases	SGN-U586454	AK324716	GT, UGT74F2 | GT/UGT74F2 (UDP-GLUCOSYLTRANSFERASE 74F2)	-1.22989	0.014934
8.2.10	TCA / org. transformation.other organic acid transformaitons.malic	SGN-U591099	AW030743	ATNADP-ME2 | ATNADP-ME2 (NADP-MALIC ENZYME 2); malate dehydrogenase (oxaloacetate-decarboxylating) (NADP+)/ malic enzyme/ oxidoreductase, acting on NADH or NADPH, NAD or NADP as acceptor	-1.22889	0.0145448
34.99	transport.misc	SGN-U575037	AK321305	flavin reductase-related	-1.22885	0.0141324
17.2.3	hormone metabolism.auxin.induced-regulated-responsive-activated	SGN-U581741	DB692542	auxin-responsive family protein	-1.22816	0.0176945
29.5	protein.degradation	SGN-U578739	AK320049	peptidase M48 family protein	-1.22762	0.0135691
17.2.3	hormone metabolism.auxin.induced-regulated-responsive-activated	SGN-U579437	TA36862_4081	auxin/aluminum-responsive protein, putative	-1.22672	0.0290466
30.3	signalling.calcium	SGN-U589560	AK321949	calmodulin binding	-1.22471	0.0270356
35.2	not assigned.unknown	SGN-U563867	AK247726	Unknown	-1.22401	0.0137696
35.2	not assigned.unknown	SGN-U604333	BW690754	Unknown	-1.22242	0.0163037
35.2	not assigned.unknown	SGN-U566379	AK320501	Unknown	-1.2222	0.0134363
2.1.1.1	major CHO metabolism.synthesis.sucrose.SPS	SGN-U601027	AW933045	ATSPS4F | ATSPS4F	-1.22183	0.0183053
35.2	not assigned.unknown	SGN-U579187	TA35923_4081	Unknown	-1.22037	0.0230421
26.12	misc.peroxidases	SGN-U564303	AK320190	peroxidase 72 (PER72) (P72) (PRXR8)	-1.21645	0.0160367
29.5.11.4.2	protein.degradation.ubiquitin.E3.RING	SGN-U586236	AK326989	RMA1 | RMA1 (Ring finger protein with Membrane Anchor 1)	-1.21562	0.0437096
27.3.8	RNA.regulation of transcription.C2C2(Zn) DOF zinc finger family	SGN-U577255	TA54195_4081	DAG1 | DAG1 (DOF AFFECTING GERMINATION 1)	-1.21495	0.0135691
29.5.11.1	protein.degradation.ubiquitin.ubiquitin	SGN-U580697	BT012698	UBQ6 | UBQ6 (ubiquitin 6)	-1.21375	0.012963
34.8	transport.metabolite transporters at the envelope membrane	SGN-U577579	AK319565	TPT, APE2 | APE2 (ACCLIMATION OF PHOTOSYNTHESIS TO ENVIRONMENT)	-1.21328	0.0135349
34.99	transport.misc	SGN-U600947	JF518794	MATE efflux family protein	-1.21064	0.0137696
10.7	cell wall.modification	SGN-U575872	AB036338	XTH27, ATXTH27, EXGT-A3 | EXGT-A3 (endo-xyloglucan transferase A3)	-1.20966	0.0378728
35.2	not assigned.unknown	SGN-U564680	DB715291	Unknown	-1.20832	0.0178623
17.2.3	hormone metabolism.auxin.induced-regulated-responsive-activated	SGN-U563254	DB692593	Unknown	-1.20492	0.0475763
35.2	not assigned.unknown	SGN-U571457	AK325542	Unknown	-1.20372	0.0303484
27.3.14	RNA.regulation of transcription.CCAAT box binding factor family, HAP2	SGN-U580657	AK327097	CCAAT-binding transcription factor (CBF-B/NF-YA) family protein	-1.19933	0.0185355
35.1	not assigned.no ontology	SGN-U563321	AK323156	peroxisomal membrane protein-related	-1.19506	0.0151083
30.2.17	signalling.receptor kinases.DUF 26	SGN-U563765	AK320705	protein kinase family protein	-1.19462	0.0125036
11.6	lipid metabolism.lipid transfer proteins etc	SGN-U571881	FS189318	LTP3 | LTP3 (LIPID TRANSFER PROTEIN 3); lipid binding	-1.18892	0.0392379
10.2	cell wall.cellulose synthesis	SGN-U580265	AK326420	COB | COB (COBRA)	-1.18782	0.0144734
35.3	not assigned.disagreeing hits	SGN-U586860	AW650060	CYP82C4 | CYP82C4 (cytochrome P450, family 82, subfamily C, polypeptide 4)	-1.18664	0.0269914
35.2	not assigned.unknown	SGN-U593817	NM_001247321	homeobox	-1.18623	0.0136641
35.1	not assigned.no ontology	SGN-U565434	AK321179	octicosapeptide/Phox/Bem1p (PB1) domain-containing protein	-1.18527	0.0318157
34.2	transporter.sugars	SGN-U604812	BF052115	ATOCT3 | ATOCT3 (ARABIDOPSIS THALIANA ORGANIC CATION/CARNITINE TRANSPORTER2)	-1.18094	0.0174627
35.2	not assigned.unknown	SGN-U594717	AK246305	Unknown	-1.1802	0.0354753
35.1	not assigned.no ontology	SGN-U589480	AK325612	GCR2, GPCR | GCR2/GPCR (G PROTEIN COUPLED RECEPTOR); abscisic acid binding/ catalytic	-1.17957	0.0125036
31.1	cell.organisation	SGN-U577977	AI777842	OXY5, ATOXY5, ANNAT1 | ANNAT1 (ANNEXIN ARABIDOPSIS 1)	-1.17839	0.0165896
20.2.99	stress.abiotic.unspecified	SGN-U567775	AK327264	RD2 | RD2 (RESPONSIVE TO DESSICATION 2)	-1.17757	0.0347789
35.2	not assigned.unknown	SGN-U572721	AK319191	Unknown	-1.17402	0.0156956
35.2	not assigned.unknown	SGN-U564446	NM_001247444	JAZ3, JAI3, TIFY6B | JAI3/JAZ3/TIFY6B (JASMONATE-ZIM-DOMAIN PROTEIN 3)	-1.174	0.0137696
26.2	misc.UDP glucosyl and glucoronyl transferases	SGN-U571118	AK327747	GATL10 | GATL10 (Galacturonosyltransferase-like 10)	-1.17355	0.0141324
26.2	misc.UDP glucosyl and glucoronyl transferases	SGN-U573798	AK322246	UDP-glucoronosyl/UDP-glucosyl transferase family protein	-1.17319	0.0211252
29.4	protein.postranslational modification	SGN-U573512	AK321157	ATNRT3.1, NRT3.1, WR3 | WR3 (WOUND-RESPONSIVE 3); nitrate transmembrane transporter	-1.17287	0.0184742
29.5.4	protein.degradation.aspartate protease	SGN-U580642	NM_001247773	spartyl protease family protein	-1.17226	0.0198855
11.2.4	lipid metabolism.FA desaturation.omega 6 desaturase	SGN-U590277	AK326063	FAD2 | FAD2 (FATTY ACID DESATURASE 2)	-1.17125	0.0142343
26.7	misc.oxidases - copper, flavone etc.	SGN-U579609	BF113351	oxidoreductase, zinc-binding dehydrogenase family protein	-1.17086	0.0242071
35.3	not assigned.disagreeing hits	SGN-U579965	GO375573	zinc finger (C3HC4-type RING finger) family protein	-1.16867	0.0283742
27.3.30	RNA.regulation of transcription.Trihelix, Triple-Helix transcription factor family	SGN-U564532	TA55041_4081	transcription factor	-1.16786	0.017057
29.4.1.57	protein.postranslational modification.kinase.receptor like cytoplasmatic kinase VII	SGN-U586320	NM_001247632	protein kinase, putative	-1.16782	0.0159782
35.3	not assigned.disagreeing hits	SGN-U580209	BT014166	APM2, PEX13 | APM2/PEX13 (ABERRANT PEROXISOME MORPHOLOGY 2)	-1.16715	0.0176461
35.2	not assigned.unknown	SGN-U565188	AK319880	Unknown	-1.16572	0.0137696
31.1	cell.organisation	SGN-U571972	AK319241	microtubule-associated protein	-1.16396	0.0194595
34.12	transport.metal	SGN-U598134	BP891997	MHX1, ATMHX1, ATMHX | ATMHX (MAGNESIUM/PROTON EXCHANGER)	-1.16378	0.0137696
35.2	not assigned.unknown	SGN-U580940	AK327947	MEE14 | MEE14 (maternal effect embryo arrest 14)	-1.16312	0.0455899
35.2	not assigned.unknown	SGN-U564599	AK327171	similar to PBng143 [Vigna radiata]	-1.15984	0.0200913
34.19.1	transport.Major Intrinsic Proteins.PIP	SGN-U578027	GO374090	PIP2;2, PIP2B | PIP2B (plasma membrane intrinsic protein 2;2)	-1.15775	0.029657
18	Co-factor and vitamine metabolism	SGN-U576673	BG132138	thiamine biosynthesis family protein / thiC family protein	-1.15658	0.0334855
35.3	not assigned.disagreeing hits	SGN-U584943	NM_001247708	GF14 OMICRON, GRF11 | GRF11 (General regulatory factor 11)	-1.15598	0.0135349
29.5.9	protein.degradation.AAA type	SGN-U581963	AW034581	AAA-type ATPase family protein	-1.15529	0.0293184
8.3	TCA / org. transformation.carbonic anhydrases	SGN-U590031	NM_001246918	CA18, BETA CA2, CA2 | CA2 (BETA CARBONIC ANHYDRASE 2)	-1.15434	0.0377547
33.99	development.unspecified	SGN-U570622	TA44200_4081	transducin family protein / WD-40 repeat family protein	-1.1533	0.0300436
29.5.11.4.3.2	protein.degradation.ubiquitin.E3.SCF.FBOX	SGN-U570665	AK247319	F-box family protein	-1.14917	0.0248785
35.2	not assigned.unknown	SGN-U583576	TC240658	Unknown	-1.14821	0.0134134
35.3	not assigned.disagreeing hits	SGN-U563637	AK319670	thylakoid lumenal protein-related	-1.14617	0.0225419
35.2	not assigned.unknown	SGN-U574470	TA53116_4081	Unknown	-1.14352	0.0144734
34.15	transport.potassium	SGN-U585125	NM_001247329	AKT1 | AKT1 (ARABIDOPSIS K TRANSPORTER 1)	-1.14341	0.0352598
33.1	development.storage proteins	SGN-U601375	AK319188	SDP1 | SDP1 (SUGAR-DEPENDENT1); triacylglycerol lipase	-1.14318	0.0144734
35.2	not assigned.unknown	SGN-U576005	AK327820	Unknown	-1.14264	0.0185687
35.2	not assigned.unknown	SGN-U601183	AI898356	Unknown	-1.13976	0.0137696
35.2	not assigned.unknown	SGN-U584217	BI206269	Unknown	-1.13963	0.0148394
35.2	not assigned.unknown	SGN-U571963	NM_001247299	Unknown	-1.13962	0.034627
35.2	not assigned.unknown	SGN-U578108	TA37525_4081	Unknown	-1.13763	0.0161735
35.2	not assigned.unknown	SGN-U583729	DB689823	Unknown	-1.13733	0.0159434
29.5.11.4.2	protein.degradation.ubiquitin.E3.RING	SGN-U585960	TA56030_4081	zinc finger (C3HC4-type RING finger) family protein	-1.13668	0.0278167
34.2	transporter.sugars	SGN-U575116	AK322083	sugar transporter, putative	-1.1359	0.0144734
35.3	not assigned.disagreeing hits	SGN-U579962	NM_001247691	glycosyl hydrolase family 1 protein	-1.1322	0.0137696
35.2	not assigned.unknown	SGN-U575847	BG127600	Unknown	-1.13018	0.0194012
30.3	signalling.calcium	SGN-U576592	BG127290	PBP1 | PBP1 (PINOID-BINDING PROTEIN 1); calcium ion binding	-1.12952	0.0125036
19.99	tetrapyrrole synthesis.unspecified	SGN-U573737	AK324283	ATCLH2 | ATCLH2 (Chlorophyll-chlorophyllido hydrolase 2)	-1.1293	0.017057
35.2	not assigned.unknown	SGN-U574223	AK320947	Unknown	-1.12898	0.0125036
17.2.3	hormone metabolism.auxin.induced-regulated-responsive-activated	SGN-U591315	TC238383	Auxin-responsive protein, putative	-1.12893	0.0141324
27.3.23	RNA.regulation of transcription.HSF,Heat-shock transcription factor family	SGN-U568287	TA39946_4081	HSFA5, AT-HSFA5 | AT-HSFA5 (Arabidopsis thaliana heat shock transcription factor A5)	-1.12861	0.0125036
35.2	not assigned.unknown	SGN-U582181	AK327784	Unknown	-1.12734	0.0388599
29.5.11	protein.degradation.ubiquitin	SGN-U568822	BT014048	UBP3, ATUBP3 | ATUBP3 (UBIQUITIN-SPECIFIC PROTEASE 3); ubiquitin-specific protease	-1.12688	0.0137696
26.21	misc.protease inhibitor/seed storage/lipid transfer protein (LTP) family protein	SGN-U580530	BG127002	60S ribosomal protein L12 (RPL12A)	-1.12616	0.0125036
35.3	not assigned.disagreeing hits	SGN-U578237	AW221955	AXS2 | AXS2 (UDP-D-APIOSE/UDP-D-XYLOSE SYNTHASE 2)	-1.12556	0.0125036
35.1	not assigned.no ontology	SGN-U584548	AK324223	DJ-1 family protein / protease-related	-1.12498	0.0178623
10.8.1	cell wall.pectin*esterases.PME	SGN-U590828	BI926194	pectinesterase family protein	-1.12414	0.017057
26.12	misc.peroxidases	SGN-U581530	AK320754	peroxidase, putative	-1.12343	0.0178623
35.2	not assigned.unknown	SGN-U591581	AK324137	Unknown	-1.12212	0.0141909
27.3.59	RNA.regulation of transcription.Methyl binding domain proteins	SGN-U583159	AK319725	MBD10 | MBD10 (methyl-CpG-binding domain 10)	-1.1207	0.0173476
35.2	not assigned.unknown	SGN-U582835	TA55033_4081	Unknown	-1.11999	0.0406495
1.1.1.1	PS.lightreaction.photosystem II.LHC-II	SGN-U579906	TA36231_4081	CAB4, LHCA4 | LHCA4 (Photosystem I light harvesting complex gene 4)	-1.11962	0.0470978
2.1.1.3	major CHO metabolism.synthesis.sucrose.FBPase	SGN-U579019	AK327148	fructose-1,6-bisphosphatase, putative / D-fructose-1,6-bisphosphate 1-phosphohydrolase, putative / FBPase, putative	-1.11666	0.0255968
35.2	not assigned.unknown	SGN-U582985	BG131803	Unknown	-1.11656	0.0245363
35.3	not assigned.disagreeing hits	SGN-U599892	DV104684	leucine-rich repeat transmembrane protein kinase, putative	-1.11433	0.0145665
29.4.1.57	protein.postranslational modification.kinase.receptor like cytoplasmatic kinase VII	SGN-U569715	AW220490	protein kinase family protein	-1.11302	0.0221965
29.5.4	protein.degradation.aspartate protease	SGN-U566608	AK328127	Aspartic-type endopeptidase/ pepsin A	-1.11205	0.0135349
26.9	misc.glutathione S transferases	SGN-U565223	AK319411	GST18, ATGSTZ1 | ATGSTZ1 (GLUTATHIONE S-TRANSFERASE 18)	-1.10932	0.0155982
29.2.3	protein.synthesis.initiation	SGN-U576828	AK326789	Eukaryotic translation initiation factor 2B family protein / eIF-2B family protein	-1.10651	0.0135691
34.99	transport.misc	SGN-U565389	AK319737	alanine racemase family protein	-1.10551	0.0125036
34.16	transport.ABC transporters and multidrug resistance systems	SGN-U564795	AK327156	ATNAP8 | ATNAP8 (Arabidopsis thaliana non-intrinsic ABC protein 8)	-1.10419	0.0382234
35.3	not assigned.disagreeing hits	SGN-U584460	TA37448_4081	LTP1, ATLTP1, LP1 | LP1 (nonspecific lipid transfer protein 1)	-1.10382	0.0335048
27.3.55	RNA.regulation of transcription.HDA	SGN-U585360	TA45295_4081	HDA8, HDA08 | HDA08 (histone deacetylase 8)	-1.10277	0.0312613
27.2	RNA.transcription	SGN-U573768	BF050158	RNA-dependent RNA polymerase family protein	-1.10269	0.0294194
35.2	not assigned.unknown	SGN-U600561	BW689307	Unknown	-1.10151	0.0383177
29.5.11.4.3.2	protein.degradation.ubiquitin.E3.SCF.FBOX	SGN-U586490	TA55921_4081	elch repeat-containing F-box family protein	-1.10114	0.0169002
35.3	not assigned.disagreeing hits	SGN-U581081	BT013070	ATLFNR1 | ATLFNR1 (LEAF FNR 1)	-1.10005	0.0145315
35.3	not assigned.disagreeing hits	SGN-U579829	AK322115	aspartyl protease family protein	-1.09891	0.0143803
34.13	transport.peptides and oligopeptides	SGN-U585724	BP893172	proton-dependent oligopeptide transport (POT) family protein	-1.09829	0.0231798
29.5.1	protein.degradation.subtilases	SGN-U571112	AK323636	subtilase family protein	-1.09827	0.0141909
35.3	not assigned.disagreeing hits	SGN-U579386	NM_001247637	TCTP | TCTP (TRANSLATIONALLY CONTROLLED TUMOR PROTEIN)	-1.09728	0.0137696
35.2	not assigned.unknown	SGN-U590091	BP905061	Unknown	-1.09587	0.0137696
1.3.2	PS.calvin cyle.rubisco small subunit	SGN-U578438	TA39589_4081	ribulose bisphosphate carboxylase small chain 3B / RuBisCO small subunit 3B (RBCS-3B) (ATS3B)	-1.095	0.0162561
34.10	transport.nucleotides	SGN-U576428	BT014013	ATPUP4 | ATPUP4 (Arabidopsis thaliana purine permease 4)	-1.09468	0.0303063
26.13	misc.acid and other phosphatases	SGN-U568888	AK327948	ATPAP29, PAP29 | ATPAP29/PAP29 (purple acid phosphatase 29)	-1.09218	0.0268927
31.1	cell.organisation	SGN-U579203	NM_001247172	ANNAT2 | ANNAT2 (ANNEXIN ARABIDOPSIS 2)	-1.09158	0.0396428
17.2.3	hormone metabolism.auxin.induced-regulated-responsive-activated	SGN-U583983	BP880101	JAR, FIN219, JAR1 | JAR1 (JASMONATE RESISTANT 1)	-1.09125	0.0239992
12.2.2	N-metabolism.ammonia metabolism.glutamine synthase	SGN-U577964	AJ277561	ATGSR2 | ATGSR2 (Arabidopsis thaliana glutamine synthase clone R2); glutamate-ammonia ligase	-1.09109	0.020067
29.4	protein.postranslational modification	SGN-U580595	DB706671	protein kinase, putative	-1.09072	0.0125036
27.3.67	RNA.regulation of transcription.putative transcription regulator	SGN-U580835	AK325516	DNA-binding protein-related	-1.09061	0.0142153
26.9	misc.glutathione S transferases	SGN-U567445	AW621356	GST25, ATGSTU7 | ATGSTU7 (GLUTATHIONE S-TRANSFERASE 25)	-1.09046	0.0181718
29.4	protein.postranslational modification	SGN-U571790	AK327349	PLL5 | PLL5 (POL-like 5); protein serine/threonine phosphatase	-1.09039	0.0144963
11.9.4.2	lipid metabolism.lipid degradation.beta-oxidation.acyl CoA DH	SGN-U581236	BI931058	ATACX3, ACX3 | ACX3 (ACYL-COA OXIDASE 3); acyl-CoA oxidase	-1.08942	0.0233875
29.5.11.4.3.2	protein.degradation.ubiquitin.E3.SCF.FBOX	SGN-U573029	AW221294	kelch repeat-containing F-box family protein	-1.08918	0.0241821
13.2.2.2	amino acid metabolism.degradation.glutamate family.proline	SGN-U578070	BT013418	proline oxidase, putative / osmotic stress-responsive proline dehydrogenase, putative	-1.08901	0.027381
28.1	DNA.synthesis/chromatin structure	SGN-U604345	BP882905	endonuclease-related	-1.08893	0.0232807
29.5.2	protein.degradation.autophagy	SGN-U580575	TA54492_4081	AtATG18f | AtATG18f (Arabidopsis thaliana homolog of yeast autophagy 18 (ATG18) f)	-1.08844	0.0161958
33.99	development.unspecified	SGN-U565635	AK323233	nodulin MtN21 family protein	-1.08791	0.027489
13.1.6.2	amino acid metabolism.synthesis.aromatic aa.phenylalanine and tyrosine	SGN-U563165	NM_001247493	EMB1144 | EMB1144 (EMBRYO DEFECTIVE 1144); chorismate synthase	-1.08785	0.0154016
35.2	not assigned.unknown	SGN-U563779	AK323338	Unknown	-1.08748	0.0168397
26.7	misc.oxidases - copper, flavone etc.	SGN-U594512	AW934306	monooxygenase, putative (MO3)	-1.08705	0.0240303
21.1	redox.thioredoxin	SGN-U577589	AK325466	ATAPRL4 | ATAPRL4 (APR-LIKE 4)	-1.08636	0.0169002
26.1	misc.misc2	SGN-U563558	AK319706	Epoxide hydrolase, putative	-1.08453	0.0184742
27.3.11	RNA.regulation of transcription.C2H2 zinc finger family	SGN-U569960	BT013336	ZAT10, STZ | STZ (SALT TOLERANCE ZINC FINGER)	-1.08394	0.0135349
13.2.3.2	amino acid metabolism.degradation.aspartate family.threonine	SGN-U578074	TA36079_4081	ATGLX1 | ATGLX1 (GLYOXALASE I HOMOLOG); lactoylglutathione lyase	-1.08359	0.0174184
20.2.1	stress.abiotic.heat	SGN-U592233	NM_001247201	HSP17.6II | HSP17.6II (17.6 KDA CLASS II HEAT SHOCK PROTEIN)	-1.08279	0.0137696
35.1.3	not assigned.no ontology.armadillo/beta-catenin repeat family protein	SGN-U571207	AK324379	armadillo/beta-catenin repeat family protein	-1.08233	0.0155982
33.99	development.unspecified	SGN-U566924	AK246316	SEN1, ATSEN1, DIN1 | SEN1 (DARK INDUCIBLE 1)	-1.08146	0.0187169
27.3.37	RNA.regulation of transcription.AS2,Lateral Organ Boundaries Gene Family	SGN-U564260	AK326285	LBD41 | LBD41 (LOB DOMAIN-CONTAINING PROTEIN 41)	-1.08056	0.0457856
27.3.4	RNA.regulation of transcription.ARF, Auxin Response Factor family	SGN-U570279	NM_001247811	MSG1, IAA21, ARF7, TIR5, BIP, IAA23, IAA25, NPH4 | NPH4 (NON-PHOTOTROPHIC HYPOCOTYL)	-1.0804	0.0125036
30.3	signalling.calcium	SGN-U601628	AK327043	calcium-dependent protein kinase, putative	-1.07847	0.016422
10.8.1	cell wall.pectin*esterases.PME	SGN-U581175	BI926194	pectinesterase family protein	-1.07808	0.0269914
33.99	development.unspecified	SGN-U598683	AK320852	nodulin family protein	-1.07797	0.0182983
35.2	not assigned.unknown	SGN-U572077	BI209839	Unknown	-1.07732	0.0402657
17.5.3	hormone metabolism.ethylene.induced-regulated-responsive-activated	SGN-U575820	TA39809_4081	ethylene-responsive protein, putative	-1.07712	0.0207712
35.3	not assigned.disagreeing hits	SGN-U564499	AK322231	UBX domain-containing protein	-1.07601	0.0178623
34.3	transport.amino acids	SGN-U584049	AK320113	LTH1, LHT1 | LHT1 (LYSINE HISTIDINE TRANSPORTER 1)	-1.07563	0.0134134
29.5.11.4.2	protein.degradation.ubiquitin.E3.RING	SGN-U581951	BE354941	protein binding / zinc ion binding	-1.07548	0.0158356
3.2.3	minor CHO metabolism.trehalose.potential TPS/TPP	SGN-U576716	CD002955	TPS11, ATTPSB, ATTPS11 | ATTPS11 (Arabidopsis thaliana trehalose phosphatase/synthase 11)	-1.07543	0.0125036
26.7	misc.oxidases - copper, flavone etc.	SGN-U579941	TA35695_4081	polyphenol oxidase	-1.07469	0.0248784
29.5.11.4.3.2	protein.degradation.ubiquitin.E3.SCF.FBOX	SGN-U570676	NM_001247935	FBL6, EBF1 | EBF1 (EIN3-BINDING F BOX PROTEIN 1)	-1.07424	0.0183402
17.2.3	hormone metabolism.auxin.induced-regulated-responsive-activated	SGN-U580218	AK322971	Unknown	-1.07163	0.0172079
35.3	not assigned.disagreeing hits	SGN-U574724	AK326273	Unknown	-1.07162	0.0165896
35.2	not assigned.unknown	SGN-U581369	AK326352	Unknown	-1.07039	0.0161958
34.99	transport.misc	SGN-U563442	AK247145	Unknown	-1.06881	0.0247929
17.5.1	hormone metabolism.ethylene.synthesis-degradation	SGN-U564520	TA41099_4081	2-oxoglutarate-dependent dioxygenase, putative	-1.06836	0.0334193
35.2	not assigned.unknown	SGN-U565482	AK329290	Similar to hypothetical protein MtrDRAFT_AC150207g26v2	-1.06792	0.0209227
35.2	not assigned.unknown	SGN-U585457	AK323150	Unknown	-1.06749	0.0185355
35.2	not assigned.unknown	SGN-U581205	TA43398_4081	Unknown	-1.06743	0.0472898
29.5.11.4.2	protein.degradation.ubiquitin.E3.RING	SGN-U575342	AK327668	PUB17 | PUB17 (PLANT U-BOX17)	-1.06683	0.017057
20.1	stress.biotic	SGN-U585624	TA37200_4081	similar to pathogenesis-related protein sth-2	-1.06675	0.0417338
35.2	not assigned.unknown	SGN-U563120	AK247886	Unknown	-1.06668	0.0445247
35.2	not assigned.unknown	SGN-U582709	TA54839_4081	Unknown	-1.06446	0.0266395
2.2.1.1	major CHO metabolism.degradation.sucrose.fructokinase	SGN-U586194	NM_001246959	pfkB-type carbohydrate kinase family protein	-1.06442	0.0320876
35.1	not assigned.no ontology	SGN-U584377	AK326234	Glycogenin glucosyltransferase (glycogenin)-related	-1.06391	0.0134363
35.1.19	not assigned.no ontology.C2 domain-containing protein	SGN-U579064	AK246682	C2 domain-containing protein	-1.0629	0.0213171
26.7	misc.oxidases - copper, flavone etc.	SGN-U592601	BE435957	FMO1 | FMO1 (FLAVIN-DEPENDENT MONOOXYGENASE 1)	-1.0629	0.0162637
35.2	not assigned.unknown	SGN-U573139	AK323693	Unknown	-1.06269	0.0366938
35.3	not assigned.disagreeing hits	SGN-U578420	GO374534	PSBW | PSBW (PHOTOSYSTEM II REACTION CENTER W)	-1.06024	0.0334855
35.2	not assigned.unknown	SGN-U565192	AK325765	Unknown	-1.05986	0.0206202
29.5.11.4.2	protein.degradation.ubiquitin.E3.RING	SGN-U576439	AK326772	PEX2, TED3 | TED3 (REVERSAL OF THE DET PHENOTYPE)	-1.05928	0.0144734
35.1	not assigned.no ontology	SGN-U571663	AK326304	octicosapeptide/Phox/Bem1p (PB1) domain-containing protein	-1.05915	0.0454689
4.9	glycolysis.glyceraldehyde 3-phosphate dehydrogenase	SGN-U577274	BG643089	GAPA-2 | GAPA-2 Glyceraldehyde-3-phosphate dehydrogenase	-1.05835	0.0176461
17.2.3	hormone metabolism.auxin.induced-regulated-responsive-activated	SGN-U578465	AK320853	auxin-responsive family protein	-1.05746	0.023193
2.2.2.2	major CHO metabolism.degradation.starch.starch phosphorylase	SGN-U594072	BE463090	glucan phosphorylase, putative	-1.05693	0.0144734
20.1.7	stress.biotic.PR-proteins	SGN-U576485	AK247929	disease resistance protein (CC-NBS-LRR class)	-1.05667	0.0250454
35.1	not assigned.no ontology	SGN-U576674	AK322385	ATPase, BadF/BadG/BcrA/BcrD-type family	-1.05655	0.0161694
35.3	not assigned.disagreeing hits	SGN-U580659	ES893668	LP2, LTP2 | LTP2 (LIPID TRANSFER PROTEIN 2)	-1.0564	0.0238492
34.12	transport.metal	SGN-U573437	NM_001251873	ZIP6 | ZIP6 (ZINC TRANSPORTER 6 PRECURSOR)	-1.05532	0.0125036
35.1	not assigned.no ontology	SGN-U581528	AK321129	NC domain-containing protein	-1.05336	0.0183378
35.1	not assigned.no ontology	SGN-U569352	BT014207	TMS membrane family protein / tumour differentially expressed (TDE) family protein	-1.05323	0.015857
35.2	not assigned.unknown	SGN-U571726	AK325662	Unknown	-1.05226	0.0137696
29.5.11.4.3.2	protein.degradation.ubiquitin.E3.SCF.FBOX	SGN-U594939	AK324851	F-box family protein	-1.05222	0.0145448
33.99	development.unspecified	SGN-U577847	AK329344	TET8 | TET8 (TETRASPANIN8)	-1.05147	0.0229665
35.1	not assigned.no ontology	SGN-U582131	AK322582	ATGID1C, GID1C | ATGID1C/GID1C (GA INSENSITIVE DWARF1C)	-1.05111	0.0233973
29.4	protein.postranslational modification	SGN-U568975	AK327044	Protein phosphatase 2C family protein / PP2C family protein	-1.05052	0.0176395
13.2.3.5	amino acid metabolism.degradation.aspartate family.lysine	SGN-U569509	AK322328	ATDCI1 | ATDCI1 (DELTA(3,5),DELTA(2,4)-DIENOYL-COA ISOMERASE 1)	-1.05018	0.0298609
35.2	not assigned.unknown	SGN-U565150	TA38453_4081	Unknown	-1.04898	0.0136874
15.1	metal handling.acquisition	SGN-U567779	AK322418	ATFRO8, FRO8 | ATFRO8/FRO8 (FERRIC REDUCTION OXIDASE 8); ferric-chelate reductase/ oxidoreductase	-1.04887	0.0301864
30.3	signalling.calcium	SGN-U597811	AK324373	TCH1, ACAM-1, CAM1 | CAM1 (CALMODULIN 1)	-1.04786	0.018623
34.99	transport.misc	SGN-U577940	AK321729	secretory carrier membrane protein (SCAMP) family protein	-1.04757	0.0250415
29.5	protein.degradation	SGN-U584121	EG553332	chloroplast thylakoidal processing peptidase	-1.0474	0.0161735
26.4	misc.beta 1,3 glucan hydrolases	SGN-U571967	AK247276	Glucan 1 3-beta-glucosidase	-1.0471	0.0162597
35.1	not assigned.no ontology	SGN-U582955	TA42029_4081	Similar to meprin and TRAF homology domain-containing protein / MATH domain-containing protein	-1.04684	0.0156898
30.3	signalling.calcium	SGN-U569631	AK247102	IQD22 | IQD22 (IQ-domain 22); calmodulin binding	-1.04674	0.0135349
35.3	not assigned.disagreeing hits	SGN-U578200	AK325215	alanine--glyoxylate aminotransferase, putative	-1.04613	0.0388844
29.3.5	protein.targeting.peroxisomes	SGN-U567985	NM_001247370	PEX7 | PEX7 (peroxin 7)	-1.0458	0.0145448
26.22	misc.short chain dehydrogenase/reductase (SDR)	SGN-U580761	AK328694	short-chain dehydrogenase/reductase (SDR) family protein	-1.0454	0.0141324
33.99	development.unspecified	SGN-U569518	AK328054	ANAC062 | ANAC062 (Arabidopsis NAC domain containing protein 62)	-1.04457	0.0144762
2.2.1.5	major CHO metabolism.degradation.sucrose.Susy	SGN-U577970	NM_001247726	SUS4 | SUS4; UDP-glycosyltransferase/ sucrose synthase/ transferase, transferring glycosyl groups	-1.04449	0.0187259
29.4	protein.postranslational modification	SGN-U581656	BT013017	palmitoyl protein thioesterase family protein	-1.04402	0.0279215
27.3.13	RNA.regulation of transcription.CCAAT box binding factor family, DR1	SGN-U589631	AK323516	TATA-binding protein-associated phosphoprotein Dr1 protein, putative	-1.04332	0.0176929
26.10	misc.cytochrome P450	SGN-U565856	BG124625	CYP71B10 | CYP71B10 (cytochrome P450, family 71, subfamily B, polypeptide 10)	-1.0425	0.0223569
35.2	not assigned.unknown	SGN-U566855	DB686620	Unknown	-1.04204	0.0155982
35.2	not assigned.unknown	SGN-U573871	BP898262	Unknown	-1.03994	0.0224454
29.5.11.4.3.2	protein.degradation.ubiquitin.E3.SCF.FBOX	SGN-U574886	AK325559	kelch repeat-containing F-box family protein	-1.03915	0.0245005
27.3.40	RNA.regulation of transcription.Aux/IAA family	SGN-U568849	AK320139	IAA9 | IAA9 (indoleacetic acid-induced protein 9)	-1.0388	0.0159579
35.2	not assigned.unknown	SGN-U582852	TC239798	protein binding	-1.03823	0.0176461
35.1	not assigned.no ontology	SGN-U582989	BT013800	esterase/lipase/thioesterase family protein	-1.0381	0.0171501
35.2	not assigned.unknown	SGN-U567708	AK319995	Unknown	-1.03662	0.0137696
35.2	not assigned.unknown	SGN-U582096	AI484388	Unknown	-1.0363	0.0141571
29.5	protein.degradation	SGN-U584122	TA37902_4081	signal peptidase, putative	-1.03577	0.0137696
35.3	not assigned.disagreeing hits	SGN-U576901	TA56864_4081	oxidoreductase family protein	-1.03533	0.0240956
29.2.4	protein.synthesis.elongation	SGN-U570252	AK322741	PBS lyase HEAT-like repeat-containing protein	-1.03508	0.0156898
21.6	redox.dismutases and catalases	SGN-U578479	NM_001247257	CAT2 | CAT2 (CATALASE 2); catalase	-1.03298	0.0193499
23.3.1.1	nucleotide metabolism.salvage.phosphoribosyltransferases.aprt	SGN-U580961	AW622263	APT1, ATAPT1, APRT | APT1	-1.03242	0.0134134
29.5.11.4.2	protein.degradation.ubiquitin.E3.RING	SGN-U579902	BT014325	ATL2 | ATL2 (Arabidopsis T?xicos en Levadura 2)	-1.03213	0.0141324
35.2	not assigned.unknown	SGN-U575183	AK324397	Unknown	-1.03125	0.0140439
17.2.3	hormone metabolism.auxin.induced-regulated-responsive-activated	SGN-U570082	AK327909	Unknown	-1.03051	0.0402684
27.3.99	RNA.regulation of transcription.unclassified	SGN-U565881	AK327209	catalytic/ pyridoxal phosphate binding	-1.03021	0.0274908
26.24	misc.GCN5-related N-acetyltransferase	SGN-U582389	AK322416	GCN5-related N-acetyltransferase (GNAT) family protein	-1.029	0.034324
30.3	signalling.calcium	SGN-U583356	BE432606	ATCBL1, SCABP5 | CBL1 (CALCINEURIN B-LIKE PROTEIN 1)	-1.02743	0.0320579
35.1	not assigned.no ontology	SGN-U574625	BW692022	phosphate-responsive 1 family protein	-1.02725	0.0444368
16.1	secondary metabolism.isoprenoids	SGN-U589490	AK325074	ABC4 | ABC4 (ABERRANT CHLOROPLAST DEVELOPMENT 4)	-1.02693	0.0161694
30.5	signalling.G-proteins	SGN-U569009	NP9287470	Transducin family protein / WD-40 repeat family protein	-1.0267	0.022806
1.1.3	PS.lightreaction.cytochrome b6/f	SGN-U593129	TA36273_4081	PGR1, PETC | PETC (PHOTOSYNTHETIC ELECTRON TRANSFER C)	-1.02665	0.0171818
35.3	not assigned.disagreeing hits	SGN-U580949	TA36273_4081	ABC1 family protein	-1.02611	0.0248785
8.2.10	TCA / org. transformation.other organic acid transformaitons.malic	SGN-U564193	AK247211	Transducin-like	-1.02597	0.0316612
31.2	cell.division	SGN-U586117	DB713139	regulator of chromosome condensation (RCC1) family protein	-1.02593	0.0182614
29.5.11.4.2	protein.degradation.ubiquitin.E3.RING	SGN-U564528	AK328452	RHC1A | RHC1A (RING-H2 finger C1A)	-1.02576	0.0161694
35.2	not assigned.unknown	SGN-U577622	BE432742	Unknown	-1.02574	0.0162597
29.4.1.57	protein.postranslational modification.kinase.receptor like cytoplasmatic kinase VII	SGN-U588263	BG125179	TMK1 | TMK1 (TRANSMEMBRANE KINASE 1)	-1.02518	0.0189628
17.5.1	hormone metabolism.ethylene.synthesis-degradation	SGN-U568917	NM_001247818	ATGA2OX6, DTA1 | ATGA2OX6/DTA1 (GIBBERELLIN 2-OXIDASE 6); gibberellin 2-beta-dioxygenase	-1.0246	0.0327149
27.3.32	RNA.regulation of transcription.WRKY domain transcription factor family	SGN-U566777		ATWRKY40, WRKY40 | WRKY40 (WRKY DNA-binding protein 40)	-1.02388	0.0156919
35.1	not assigned.no ontology	SGN-U600541	AK319299	ACR8 | ACR8 (ACT Domain Repeat 8)	-1.02373	0.0489948
35.3	not assigned.disagreeing hits	SGN-U583711	NM_001246903	6-phosphogluconate dehydrogenase NAD-binding domain-containing protein,	-1.0234	0.037359
35.2	not assigned.unknown	SGN-U570333	TA49878_4081	hydrolase, acting on carbon-nitrogen (but not peptide) bonds	-1.02313	0.0137696
35.1	not assigned.no ontology	SGN-U566455	AK320260	glycosyl hydrolase family protein 43	-1.02214	0.0489548
29.5.9	protein.degradation.AAA type	SGN-U569442	AW442723	AAA-type ATPase family protein	-1.02106	0.0267363
35.1	not assigned.no ontology	SGN-U568171	DB718923	aladin-related / adracalin-related	-1.01911	0.0347789
27.3.55	RNA.regulation of transcription.HDA	SGN-U585359	AK324940	HDA8, HDA08 | HDA08 (histone deacetylase 8)	-1.0186	0.0453982
29.5.11.3	protein.degradation.ubiquitin.E2	SGN-U580479	BG132683	UBC10 | UBC10 (UBIQUITIN-CONJUGATING ENZYME 10); ubiquitin-protein ligase	-1.01725	0.0172002
30.3	signalling.calcium	SGN-U576944	AI487567	Calcium-binding EF hand family protein	-1.01704	0.0305233
35.2	not assigned.unknown	SGN-U572228	AK247098	Unknown	-1.01595	0.0453435
35.2	not assigned.unknown	SGN-U571948	AK322289	Unknown	-1.01291	0.0242746
34.19.1	transport.Major Intrinsic Proteins.PIP	SGN-U578299	TA36259_4081	PIP1;3, PIP1C, TMP-B | PIP1C (PLASMA MEMBRANE INTRINSIC PROTEIN 1;3)	-1.01199	0.0200162
7.1.2	OPP.oxidative PP.6-phosphogluconolactonase	SGN-U571897	BE451183	EMB2024 (EMBRYO DEFECTIVE 2024)	-1.0117	0.015847
8.2.10	TCA / org. transformation.other organic acid transformaitons.malic	SGN-U594420	BP876895	RLK1 | RLK1 (RECEPTOR-LIKE PROTEIN KINASE 1); carbohydrate binding / kinase	-1.01159	0.0178148
30.3	signalling.calcium	SGN-U568260	AK323680	CPK10, ATCDPK1 | ATCDPK1; calmodulin-dependent protein kinase	-1.01115	0.0183402
35.2	not assigned.unknown	SGN-U589321	TA47736_4081	Unknown	-1.01055	0.0145448
35.1.5	not assigned.no ontology.pentatricopeptide (PPR) repeat-containing protein	SGN-U580778	AK329949	tetratricopeptide repeat (TPR)-containing protein	-1.01018	0.0227942
34.2	transporter.sugars	SGN-U565595	TA55494_4081	STP13, MSS1 | MSS1 (SUGAR TRANSPORT PROTEIN 13)	-1.00956	0.0248784
26.2	misc.UDP glucosyl and glucoronyl transferases	SGN-U565232	AI896450	glycosyltransferase family protein 28	-1.0091	0.0141324
35.3	not assigned.disagreeing hits	SGN-U590221	BI926368	BNR/Asp-box repeat family protein	-1.00829	0.0174184
17.5.1	hormone metabolism.ethylene.synthesis-degradation	SGN-U576069	AK321849	oxidoreductase, 2OG-Fe(II) oxygenase family protein	-1.00804	0.0151023
35.2	not assigned.unknown	SGN-U575339	AK322437	Unknown	-1.00641	0.0173921
27.3.20	RNA.regulation of transcription.G2-like transcription factor family, GARP	SGN-U582079	AI894696	myb family transcription factor	-1.00561	0.0201391
35.3	not assigned.disagreeing hits	SGN-U581239	AK247307	CID11 | CID11	-1.00529	0.0219111
11.3	lipid metabolism.Phospholipid synthesis	SGN-U569693	AK328204	PSD3 | PSD3 (PHOSPHATIDYLSERINE DECARBOXYLASE 3); calcium ion binding / phosphatidylserine decarboxylase	-1.00417	0.0135349
35.2	not assigned.unknown	SGN-U565304	AK328151	Unknown	-1.00359	0.0173735
35.2	not assigned.unknown	SGN-U584652	AW650672	Unknown	-1.00288	0.0187275
29.4	protein.postranslational modification	SGN-U585750	AK247687	protein phosphatase 2C-related / PP2C-related	-1.00149	0.0134134
35.2	not assigned.unknown	SGN-U565709	AK323228	Unknown	-1.00133	0.0354746
5.2	fermentation.PDC	SGN-U575469	AK325545	pyruvate decarboxylase family protein	-1.00052	0.0483651
30.3	signalling.calcium	SGN-U568257	AK328838	calcium-binding EF hand family protein	-1.00038	0.0365419

## Sheet: Tab 12. Roots MM-KO up
Supplementary Table 12. List of up-regulated genes (log2 ratio sub-/optimal temperature ≥1 and q-value<0.05) detected only in the roots ('Moneymaker') of the grafting combination MM/KO under sub-optimal temperature.
BinCode	BinName	SGN	NCBI	description	MM/KO Log FC	adj.P.Val
35.3	not assigned.disagreeing hits	SGN-U579545	Y08804	PATHOGENESIS RELATED PROTEIN 1	7.05882	3.05222e-05
29.5.11.1	protein.degradation.ubiquitin.ubiquitin	SGN-U580448	CK348294	ubiquitin extension protein UBQ6 | UBQ6 (ubiquitin 6); protein binding	5.29062	0.0012871
20.1	stress.biotic	SGN-U580143	AI781976	PATHOGENESIS RELATED PROTEIN 1	4.7599	0.00153542
35.2	not assigned.unknown	SGN-U592453	Y10149	Unknown	4.56243	0.000548438
26.10	misc.cytochrome P450	SGN-U597824	BI422473	Cytochrome P450 E-class, group I	4.34135	0.00531459
35.2	not assigned.unknown	SGN-U602563	CD579161	Fucosyltransferase 7 Xyloglucan fucosyltransferase	4.18122	0.0038985
35.3	not assigned.disagreeing hits	SGN-U592334	X94946	VIROID-INDUCIBLE PROTEINASE INHIBITOR II	4.10581	0.00456853
20.1	stress.biotic	SGN-U579068	TA37976_4081	PR3, PR-3, CHI-B, B-CHI, ATHCHIB | ATHCHIB (BASIC CHITINASE); chitinase Basic endochitinase	3.99095	0.00148328
35.1	not assigned.no ontology	SGN-U584870	AK246411	Heme-binding protein 2	3.67724	0.00356239
29.5.3	protein.degradation.cysteine protease	SGN-U580776	TA41652_4081	phytophthora-inhibited protease 1	3.66806	0.00179782
20.1	stress.biotic	SGN-U579235	BT013355	pathogenesis-related protein P2	3.5307	0.00508978
33.1	development.storage proteins	SGN-U569533	CK720570	PLP4, PLA V | PLA V/PLP4 (Patatin-like protein 4); nutrient reservoir	3.50472	0.00162154
35.2	not assigned.unknown	SGN-U578863	BI421164	trypsin and protease inhibitor family protein / Kunitz family protein biotic cell death-associated protein	3.48811	0.00465847
16.1.5	secondary metabolism.isoprenoids.terpenoids	SGN-U566179	BI421872	Alpha-humulene/(-)-(E)-beta-caryophyllene synthase	3.45751	0.0129378
35.3	not assigned.disagreeing hits	SGN-U581430	Y10149	subtilisin	3.39163	0.00107935
29.5.3	protein.degradation.cysteine protease	SGN-U591074	AW033950	VIROID-INDUCIBLE PROTEINASE INHIBITOR II	3.36259	0.00736227
26.7	misc.oxidases - copper, flavone etc.	SGN-U577900	BT013158	Polyphenol oxidase	3.35938	0.00179782
30.1	signalling.in sugar and nutrient physiology	SGN-U569162	DB699068	PAR-1c protein	3.35909	0.00179782
26.10	misc.cytochrome P450	SGN-U573345	TA55550_4081	CYP71A25 | CYP71A25 (cytochrome P450, family 71, subfamily A, polypeptide 25)	3.35774	0.00609278
29.5.1	protein.degradation.subtilases	SGN-U580556	TC191435	subtilisin	3.29578	0.00588441
17.5.1	hormone metabolism.ethylene.synthesis-degradation	SGN-U578607	BM412330	1-aminocyclopropane-1-carboxylate oxidase 1	3.13324	0.0063456
16.1.2.3	secondary metabolism.isoprenoids.mevalonate pathway.HMG-CoA reductase	SGN-U578017	TC204775	HMGR1, HMG1 | HMG1 (3-HYDROXY-3-METHYLGLUTARYL COA REDUCTASE)	3.05362	0.00856877
20.1	stress.biotic	SGN-U580740	AK247106	LETSI1	3.04918	0.00337625
26.10	misc.cytochrome P450	SGN-U573879	ES896905	Cytochrome P450	3.04286	0.024629
20.1	stress.biotic	SGN-U578815	TA36002_4081	TOMPRP4 PR (pathogenesis related) protein 4	3.04238	0.00302158
35.1	not assigned.no ontology	SGN-U578033	AW216628	Probable gibberellin receptor GID1L2 similar to unknown protein [Arabidopsis thaliana] (TAIR:AT2G45600.1)	3.01904	0.0121404
16.2	secondary metabolism.phenylpropanoids	SGN-U565216	BT012835	transferase family protein	2.97749	0.0260181
20.1	stress.biotic	SGN-U581507	AI895853	acidic extracellular 26 kD chitinase	2.90518	0.00609702
35.3	not assigned.disagreeing hits	SGN-U579003	X94943	LECEVI16G peroxidase precursor	2.82107	0.00179782
11.2.4	lipid metabolism.FA desaturation.omega 6 desaturase	SGN-U604418	BI205317	FAD2 | FAD2 (FATTY ACID DESATURASE 2); delta12-fatty acid dehydrogenase	2.80208	0.00277431
29.5.3	protein.degradation.cysteine protease	SGN-U574954	TA56382_4081	Cathepsin B-like cysteine proteinase Peptidase, cysteine peptidase active site	2.7985	0.00819099
27.3.23	RNA.regulation of transcription.HSF,Heat-shock transcription factor family	SGN-U580800	TA36724_4081	HSFA6B, AT-HSFA6B | AT-HSFA6B (Arabidopsis thaliana heat shock transcription factor	2.73394	0.00133046
13.1.2.3	amino acid metabolism.synthesis.glutamate family.arginine	SGN-U572542	AI487426	diaminopimelate decarboxylase, putative / DAP carboxylase, putative | orthinine decarboxylase	2.73334	0.00138195
26.4	misc.beta 1,3 glucan hydrolases	SGN-U577505	DB694568	LEQB L.esculentum TomQ'b beta(1,3)glucanase	2.66626	0.00995821
11.1.8	lipid metabolism.FA synthesis and FA elongation.acyl coa ligase	SGN-U584932	TA54915_4081	Acyl-CoA synthetase/AMP-acid ligase II	2.66473	0.00357251
35.3	not assigned.disagreeing hits	SGN-U577856	AB211525	pathogenesis-related protein STH-2	2.60621	0.00423779
34.7	transport.phosphate	SGN-U593544	BI206370	PHT1;4, ATPT2 | ATPT2 (PHOSPHATE TRANSPORTER 2); carbohydrate transporter/ phosphate &hellip	2.55749	0.00107935
35.2	not assigned.unknown	SGN-U604799	AW625109	Unknown	2.55667	0.0129356
23.4.10	nucleotide metabolism.phosphotransfer and pyrophosphatases.nucleoside diphosphate kinase	SGN-U583106	EX149694	nucleoside diphosphate kinase	2.51972	0.0156069
35.2	not assigned.unknown	SGN-U579404	Z21719	Tomato glycine rich protein 92	2.51026	0.00292205
33.2	development.late embryogenesis abundant	SGN-U577990	EG553850	ethylene-responsive late embryogenesis	2.50993	0.00550809
26.12	misc.peroxidases	SGN-U592829	AW216562	LECEVI16G peroxidase precursor	2.50629	0.00630535
10.8.2	cell wall.pectin*esterases.acetyl esterase	SGN-U598156	BI204903	Pectinacetylesterase	2.49037	0.00823769
10.7	cell wall.modification	SGN-U570132	AW218469	Xyloglucan:xyloglucosyl transferase, putative / xyloglucan endotransglycosylase, putative / en&hellip carbohydrate metabolism	2.48562	0.00818475
26.8	misc.nitrilases, *nitrile lyases, berberine bridge enzymes, reticuline oxidases, troponine reductases	SGN-U585283	AI782121	Tropinone reductase I Glucose/ribitol dehydrogenase	2.46729	0.00593458
30.1	signalling.in sugar and nutrient physiology	SGN-U579798	TA35985_4081	photoassimilate-responsive protein-related	2.42682	0.00361492
30.2.25	signalling.receptor kinases.wall associated kinase	SGN-U603134	DB679467	Receptor-like protein kinase Serine/threonine protein kinase	2.42126	0.00660619
35.1	not assigned.no ontology	SGN-U580428	AK246699	phosphoglycerate/bisphosphoglycerate mutase family protein	2.40956	0.00381426
26.2	misc.UDP glucosyl and glucoronyl transferases	SGN-U564478	AI489089	UDP-glucoronosyl/UDP-glucosyl transferase family protein	2.40514	0.00147048
11.1.8	lipid metabolism.FA synthesis and FA elongation.acyl coa ligase	SGN-U601166	CK348342	Acyl-CoA synthetase/AMP-acid ligase II	2.40363	0.00431057
26.10	misc.cytochrome P450	SGN-U569793	AW029862	jasmonic acid 1	2.4012	0.0186851
26.12	misc.peroxidases	SGN-U591103	DB715819	LECEVI16G peroxidase precursor	2.40071	0.00322484
26.13	misc.acid and other phosphatases	SGN-U571100	TA38596_4081	putative acid phosphatase	2.35663	0.00152705
29.2.1.2.2.22	protein.synthesis.ribosomal protein.eukaryotic.60S subunit.L22	SGN-U579809	TA36000_4081	structural constituent of ribosome	2.34357	0.00184267
35.2	not assigned.unknown	SGN-U575541	AK248063	Unknown	2.32287	0.00533853
35.2	not assigned.unknown	SGN-U562737	TA54700_4081	NIMIN2c protein [Nicotiana tabacum]	2.31676	0.00361163
35.3	not assigned.disagreeing hits	SGN-U590749	AK246433	photoassimilate-responsive protein-related	2.31095	0.00837886
20.1	stress.biotic	SGN-U580857	Z15138	chitinase 2	2.2928	0.00660619
29.5.1	protein.degradation.subtilases	SGN-U579833	BT013554	subtilisin-like protease [Solanum lycopersicum	2.2916	0.00356849
26.8	misc.nitrilases, *nitrile lyases, berberine bridge enzymes, reticuline oxidases, troponine reductases	SGN-U575306	TA52190_4081	FAD-binding domain-containing protein	2.28647	0.0125881
26.12	misc.peroxidases	SGN-U578562	X71593	LECEVI1A	2.27342	0.0048471
35.2	not assigned.unknown	SGN-U584433	AK247049	NBS-LRR class disease resistance protein	2.26852	0.00176131
35.2	not assigned.unknown	SGN-U589195	AJ417830	extensin-like protein Ext1	2.24653	0.0148324
11.2.4	lipid metabolism.FA desaturation.omega 6 desaturase	SGN-U574775	BI421987	FAD2 | FAD2 (FATTY ACID DESATURASE 2) Omega-6 fatty acid desaturase,	2.24265	0.00572117
29.5.9	protein.degradation.AAA type	SGN-U570898	ES897181	AAA-ATPase	2.22404	0.00418253
11.1.8	lipid metabolism.FA synthesis and FA elongation.acyl coa ligase	SGN-U598791	BI921508	Acyl-CoA synthetase/AMP-acid ligase II	2.21456	0.00726148
35.2	not assigned.unknown	SGN-U585798	TA53412_4081	Phytosulfokines 3	2.19457	0.0105974
35.2	not assigned.unknown	SGN-U572867	AW625265	ATGOS12, GOS12 | GOS12 (GOLGI SNARE 12); SNARE binding	2.1928	0.00671098
27.3.25	RNA.regulation of transcription.MYB domain transcription factor family	SGN-U568692	TA56994_4081	Myb-related transcription factor	2.18791	0.00361061
35.2	not assigned.unknown	SGN-U562754	AK224692	Early tobacco anther 1	2.1544	0.00615242
17.2.3	hormone metabolism.auxin.induced-regulated-responsive-activated	SGN-U582635	BI204986	Small auxin up-regulated RNA36	2.15371	0.0395979
29.5.9	protein.degradation.AAA type	SGN-U579496	EG553012	AAA-ATPase	2.14588	0.00357251
35.3	not assigned.disagreeing hits	SGN-U587879	DB688404	WRKY transcription factor 45	2.13825	0.00948309
35.2	not assigned.unknown	SGN-U594690	AW625823	Unknown	2.13261	0.00239662
10.6.3	cell wall.degradation.pectate lyases and polygalacturonases	SGN-U582348	BG631869	pectate lyase family protein	2.13125	0.0221815
29.3	protein.targeting	SGN-U578830	BW689995	translocon-associated protein beta (TRAPB) family protein	2.11355	0.00188083
35.2	not assigned.unknown	SGN-U569778	BG132489	Uridine kinase	2.11199	0.00162154
20.2.99	stress.abiotic.unspecified	SGN-U564705	AW625548	Proline-rich protein Pollen Ole e 1 allergen and extensin	2.1112	0.00582211
13.1.3.1	amino acid metabolism.synthesis.aspartate family.asparagine	SGN-U580427	AW625684	asparagine synthetase 1	2.09069	0.0181068
13.2.7	amino acid metabolism.degradation.histidine	SGN-U578638	CK348340	aromatic amino acid decarboxylase 1A	2.05331	0.00873232
35.1.41	not assigned.no ontology.hydroxyproline rich proteins	SGN-U582149	AK247606	hydroxyproline-rich glycoprotein family protein	2.04687	0.0312644
35.3	not assigned.disagreeing hits	SGN-U578575	AI898755	gibberellin 2-oxidase 4	2.04305	0.0116266
35.2	not assigned.unknown	SGN-U564035	TA53687_4081	QRP1, ER | ER (ERECTA, QUANTITATIVE RESISTANCE TO PLECTOSPHAERELLA 1)	2.04142	0.0021081
34.99	transport.misc	SGN-U568892	BI208363	disease resistance-responsive protein-related / dirigent protein-related |	2.03389	0.00162154
30.3	signalling.calcium	SGN-U576561	BI423269	calcium-binding EF hand family protein	2.03216	0.00882969
26.18	misc.invertase/pectin methylesterase inhibitor family protein	SGN-U580995	ES893942	invertase/pectin methylesterase inhibitor family protein	2.03096	0.00523758
35.3	not assigned.disagreeing hits	SGN-U583017	BW692889	WRKY transcription factor 46	2.0283	0.00444868
30.2.17	signalling.receptor kinases.DUF 26	SGN-U574242	TA49109_4081	Receptor-like protein kinase Serine/threonine protein kinase	2.01984	0.00914918
20.1	stress.biotic	SGN-U566861	BG132609	Acidic chitinase	2.01675	0.00317344
26.7	misc.oxidases - copper, flavone etc.	SGN-U581220	BM410550	partialpolyphenol oxidase A	2.01509	0.00147048
35.3	not assigned.disagreeing hits	SGN-U581154	ES896190	FRO1 | FRO1 (FROSTBITE1) Proteinase inhibitor	2.00811	0.0294138
30.3	signalling.calcium	SGN-U563943	DB713735	Calmodulin-binding protein	2.00485	0.00342333
26.10	misc.cytochrome P450	SGN-U578999	BI204128	Cytochrome P450 E-class, group I	2.0046	0.0180017
26.28	misc.GDSL-motif lipase	SGN-U564645	AW622151	lipase, putative GDSL-like Lipase/Acylhydrolase family protein, expressed	2.00357	0.00208561
35.2	not assigned.unknown	SGN-U562944	TA53162_4081	putative phytosulfokine peptide precursor	1.99014	0.00574303
10.8.1	cell wall.pectin*esterases.PME	SGN-U585616	AI489536	pectinesterase family protein	1.97836	0.00534074
35.3	not assigned.disagreeing hits	SGN-U583017	AK325041	TMV response-related gene product	1.9775	0.0055609
16.1.2.3	secondary metabolism.isoprenoids.mevalonate pathway.HMG-CoA reductase	SGN-U578017	BI934195	HMGR1, HMG1 | HMG1 (3-HYDROXY-3-METHYLGLUTARYL COA REDUCTASE)	1.97428	0.0355847
34.13	transport.peptides and oligopeptides	SGN-U577340	TA40120_4081	proton-dependent oligopeptide transport (POT) family protein	1.96572	0.00302158
35.3	not assigned.disagreeing hits	SGN-U572575	AK328588	ATWRKY51, WRKY51 | WRKY51 (WRKY DNA-binding protein 51)	1.96571	0.00282679
26.12	misc.peroxidases	SGN-U567591	AK329676	peroxidase, putative	1.96285	0.00162154
30.3	signalling.calcium	SGN-U574034	AK320807	calmodulin-binding protein	1.96098	0.00601697
35.2	not assigned.unknown	SGN-U572676	AW094229	Unknown	1.95717	0.00592055
29.2.1.99.99	protein.synthesis.ribosomal protein.unknown.unknown	SGN-U576227	AK323381	Unknown	1.94376	0.00540532
35.3	not assigned.disagreeing hits	SGN-U577578	TA36896_4081	inositol-3-phosphate synthase, putative	1.9427	0.00778955
27.3.80	RNA.regulation of transcription.zf-HD	SGN-U568765	AW092295	ATHB22, MEE68 | ATHB22/MEE68 (ARABIDOPSIS THALIANA HOMEOBOX PROTEIN 22)	1.93751	0.0282728
35.3	not assigned.disagreeing hits	SGN-U581108	NM_001247130	eukaryotic translation initiation factor SUI1, putative	1.93541	0.00403646
17.3.1.2.8	hormone metabolism.brassinosteroid.synthesis-degradation.sterols.DWF1	SGN-U578468	TA37429_4081	DIM, EVE1, DW1, DIM1, CBB1, DWF1 | DWF1 (DIMINUTO 1)	1.93058	0.00180948
35.3	not assigned.disagreeing hits	SGN-U582150	BT013075	hydroxyproline-rich glycoprotein family protein	1.9237	0.0241804
30.1	signalling.in sugar and nutrient physiology	SGN-U577576	AK328389	photoassimilate-responsive protein-related	1.92059	0.00548281
13.1.3.1	amino acid metabolism.synthesis.aspartate family.asparagine	SGN-U580427	BI926449	DIN6, AT-ASN1, ASN1 | ASN1 (DARK INDUCIBLE 6)	1.92024	0.0173228
11.2.4	lipid metabolism.FA desaturation.omega 6 desaturase	SGN-U574775	AK330134	FAD2 | FAD2 (FATTY ACID DESATURASE 2)	1.91988	0.00508978
35.2	not assigned.unknown	SGN-U585591	BW686029	Unknown	1.91571	0.00531459
35.2	not assigned.unknown	SGN-U573769	AI779338	Unknown	1.9125	0.00201997
29.5.9	protein.degradation.AAA type	SGN-U571250	AI486498	AAA-type ATPase family protein	1.89935	0.00484857
35.3	not assigned.disagreeing hits	SGN-U577605	AK326256	methionine sulfoxide reductase domain-containing protein	1.89555	0.00318273
26.7	misc.oxidases - copper, flavone etc.	SGN-U581220	TA39971_4081	polyphenol oxidase	1.88524	0.00284185
17.5.2	hormone metabolism.ethylene.signal transduction	SGN-U571539	NM_001247058	ATERF1, ERF1 | ATERF1/ERF1 (ETHYLENE RESPONSE FACTOR 1)	1.8734	0.0109812
35.1	not assigned.no ontology	SGN-U575764	AK325665	haloacid dehalogenase-like hydrolase family protein	1.86867	0.00210679
26.12	misc.peroxidases	SGN-U583085	TA37168_4081	peroxidase 12 (PER12) (P12) (PRXR6)	1.86681	0.00384953
35.3	not assigned.disagreeing hits	SGN-U578575	NM_001247823	ATGA2OX2 | ATGA2OX2	1.86579	0.0180017
26.21	misc.protease inhibitor/seed storage/lipid transfer protein (LTP) family protein	SGN-U575179	AK320994	protease inhibitor/seed storage/lipid transfer protein (LTP) family protein	1.85685	0.00283164
20.1	stress.biotic	SGN-U582384	EG553581	trypsin and protease inhibitor family protein	1.85508	0.00834931
35.2	not assigned.unknown	SGN-U572083	AK329117	Unknown	1.84409	0.0112059
35.2	not assigned.unknown	SGN-U602745	AW625905	Unknown	1.83478	0.0146835
35.3	not assigned.disagreeing hits	SGN-U581546	NM_001247130	ferredoxin-1, chloroplast precursor	1.82973	0.00523724
17.5.2	hormone metabolism.ethylene.signal transduction	SGN-U569393	AW034080	ATERF2, ATERF-2, ERF2 | ATERF-2/ATERF2/ERF2 (ETHYLENE RESPONSE FACTOR 2)	1.82705	0.0176559
34.2	transporter.sugars	SGN-U569492	TA53423_4081	sugar transporter, putative	1.80269	0.00717678
27.3.23	RNA.regulation of transcription.HSF,Heat-shock transcription factor family	SGN-U580800	AK326096	HSFA6B, AT-HSFA6B | AT-HSFA6B (Arabidopsis thaliana heat shock transcription factor A6B)	1.79377	0.00184267
35.3	not assigned.disagreeing hits	SGN-U604744	BE432384	integral membrane family protein	1.78541	0.00307469
35.2	not assigned.unknown	SGN-U563737	BG643749	Unknown	1.76957	0.00802306
26.22	misc.short chain dehydrogenase/reductase (SDR)	SGN-U587778	BP892917	short-chain dehydrogenase/reductase (SDR) family protein	1.7646	0.0100005
26.4	misc.beta 1,3 glucan hydrolases	SGN-U590982	NM_001247876	AXR1 | AXR1 (AUXIN RESISTANT 1)	1.75812	0.0119009
35.3	not assigned.disagreeing hits	SGN-U578830	TA51698_4081	translocon-associated protein beta (TRAPB) family protein	1.75726	0.00214241
10.7	cell wall.modification	SGN-U578149	BF176393	xyloglucan:xyloglucosyl transferase, putative	1.75525	0.00597909
30.2.17	signalling.receptor kinases.DUF 26	SGN-U563389	TA55468_4081	RLK4, CRK10 | CRK10 (CYSTEINE-RICH RLK10)	1.75507	0.00266071
35.2	not assigned.unknown	SGN-U567758	AK323034	Unknown	1.75506	0.0156347
35.3	not assigned.disagreeing hits	SGN-U592885	BI211002	phytophthora-inhibited protease 1	1.75417	0.00500511
35.2	not assigned.unknown	SGN-U581493	NM_001247109	Unknown	1.75256	0.0310923
35.1	not assigned.no ontology	SGN-U569417	CK714819	hydrolase, alpha/beta fold family protein	1.74436	0.00214241
35.2	not assigned.unknown	SGN-U602544	BP893803	Unknown	1.7419	0.00465617
30.3	signalling.calcium	SGN-U563943	AK320807	calmodulin-binding protein	1.73951	0.00545797
35.2	not assigned.unknown	SGN-U600609	BI205665	Unknown	1.73494	0.00731392
21.1	redox.thioredoxin	SGN-U574846	BT014226	ATPDIL1-2 | ATPDIL1-2 (PDI-LIKE 1-2)	1.72452	0.0148872
16.2.1.10	secondary metabolism.phenylpropanoids.lignin biosynthesis.CAD	SGN-U569434	AK324917	ELI3-1 | ELI3-1 (ELICITOR-ACTIVATED GENE 3)	1.72353	0.0309263
35.3	not assigned.disagreeing hits	SGN-U564024	AK326325	TUB8 | TUB8 (tubulin beta-8)	1.72068	0.013714
26.10	misc.cytochrome P450	SGN-U567668	AK323868	CYP72A7 | CYP72A7 (cytochrome P450, family 72, subfamily A, polypeptide 7)	1.71984	0.00223153
20.2.99	stress.abiotic.unspecified	SGN-U566316	AW626228	pollen Ole e 1 allergen and extensin family protein	1.71314	0.0380813
29.4	protein.postranslational modification	SGN-U580845	BP891495	PMSR1 | PMSR1 (PEPTIDEMETHIONINE SULFOXIDE REDUCTASE 1)	1.71227	0.00249491
35.2	not assigned.unknown	SGN-U582651	ES897046	Unknown	1.71169	0.00356239
25	C1-metabolism	SGN-U579280	BI422637	FDH | FDH (FORMATE DEHYDROGENASE)	1.71121	0.011045
17.3.1.2.7	hormone metabolism.brassinosteroid.synthesis-degradation.sterols.DWF5	SGN-U563525	AK322963	PA, LE, ST7R, 7RED, DWF5 | DWF5 (DWARF 5)	1.70965	0.00356849
30.2.17	signalling.receptor kinases.DUF 26	SGN-U599162	AI894931	leucine-rich repeat family protein / protein kinase family protein	1.70924	0.00821166
35.2	not assigned.unknown	SGN-U576445	EG553551	Unknown	1.70697	0.0293614
26.12	misc.peroxidases	SGN-U563368	AW625997	cationic peroxidase, putative	1.70681	0.0183563
35.2	not assigned.unknown	SGN-U580440	DV105097	Unknown	1.69891	0.0107831
26.9	misc.glutathione S transferases	SGN-U582177	AK322433	ATGSTU25 | ATGSTU25 (Arabidopsis thaliana Glutathione S-transferase (class tau) 25)	1.69757	0.0173515
35.2	not assigned.unknown	SGN-U602712	AK323773	Unknown	1.69344	0.0282047
8.2.10	TCA / org. transformation.other organic acid transformaitons.malic	SGN-U578672	AI778966	PRK | PRK (PHOSPHORIBULOKINASE)	1.69206	0.00496973
35.2	not assigned.unknown	SGN-U575760	AW626343	Unknown	1.69023	0.0115859
35.3	not assigned.disagreeing hits	SGN-U590707	AK321025	ADF4 | ADF4 (ACTIN DEPOLYMERIZING FACTOR 4); actin binding	1.68347	0.00252693
34.13	transport.peptides and oligopeptides	SGN-U569392	AW622916	proton-dependent oligopeptide transport (POT) family protein	1.67744	0.0106387
26.7	misc.oxidases - copper, flavone etc.	SGN-U577633	BT013978	NADP-dependent oxidoreductase, putative	1.67174	0.00443365
13.1.6.4.1	amino acid metabolism.synthesis.aromatic aa.tyrosine.arogenate dehydrogenase \& prephenate dehydrogenase	SGN-U570951	BI422114	prephenate dehydrogenase family protein	1.66488	0.00814461
26.10	misc.cytochrome P450	SGN-U567669	AK323868	CYP72A7 | CYP72A7 (cytochrome P450, family 72, subfamily A, polypeptide 7)	1.66124	0.00307032
17.5.1	hormone metabolism.ethylene.synthesis-degradation	SGN-U579904	NM_001246911	oxidoreductase, 2OG-Fe(II) oxygenase family protein	1.65941	0.0119696
11.1.1	lipid metabolism.FA synthesis and FA elongation.Acetyl CoA Carboxylation	SGN-U588811	AK320937	acetyl-CoA C-acyltransferase, putative	1.6554	0.00500511
34.6	transport.sulphate	SGN-U585383	AK322276	SULTR2;1, AST68 | AST68 (Sulfate transporter 2.1)	1.6551	0.0061069
35.2	not assigned.unknown	SGN-U588215	DB693533	Unknown	1.65337	0.0130427
35.2	not assigned.unknown	SGN-U568050	BI928475	Unknown	1.6491	0.0133535
27.3.23	RNA.regulation of transcription.HSF,Heat-shock transcription factor family	SGN-U590552	AK326096	HSFA7A, AT-HSFA7A | AT-HSFA7A (Arabidopsis thaliana heat shock transcription factor A7A)	1.64778	0.00914918
16.7	secondary metabolism.wax	SGN-U577979	BM535116	CER1 | CER1 (ECERIFERUM 1)	1.64527	0.00307032
35.3	not assigned.disagreeing hits	SGN-U577907	TA35664_4081	TET8 | TET8 (TETRASPANIN8)	1.64172	0.00427543
17.5.2	hormone metabolism.ethylene.signal transduction	SGN-U566374	TA54084_4081	ATERF1, ERF1 | ATERF1/ERF1 (ETHYLENE RESPONSE FACTOR 1)	1.63955	0.0160568
35.1	not assigned.no ontology	SGN-U574371	TA55064_4081	MD-2-related lipid recognition domain-containing protein	1.63337	0.00823769
29.5.3	protein.degradation.cysteine protease	SGN-U580776	NM_001247020	cysteine proteinase, putative	1.62738	0.00283164
20.2.4	stress.abiotic.touch/wounding	SGN-U567804	DB707336	HEL, PR-4, PR4 | PR4 (PATHOGENESIS-RELATED 4)	1.62244	0.00590617
27.1	RNA.processing	SGN-U576432	AI483324	ATFIB2, FIB2 | FIB2 (FIBRILLARIN 2)	1.62012	0.00317344
35.2	not assigned.unknown	SGN-U594679	BF113541	Unknown	1.61591	0.006471
34.22	transport.cyclic nucleotide or calcium regulated channels	SGN-U584362	BI422205	ATCNGC1, CNGC1 | CNGC1 (CYCLIC NUCLEOTIDE GATED CHANNEL 1)	1.61142	0.00741845
35.1	not assigned.no ontology	SGN-U578748	ES896804	lipid-associated family protein	1.60445	0.0103099
34.13	transport.peptides and oligopeptides	SGN-U585723	AI489986	proton-dependent oligopeptide transport (POT) family protein	1.60258	0.0021081
34.99	transport.misc	SGN-U603728	BG126341	transcription factor	1.59575	0.00504091
26.2	misc.UDP glucosyl and glucoronyl transferases	SGN-U565055	BI206533	glycosyl transferase family 1 protein	1.59519	0.00588924
26.13	misc.acid and other phosphatases	SGN-U576865	AK323548	PAP10, ATPAP10 | ATPAP10/PAP10	1.59378	0.00462076
35.3	not assigned.disagreeing hits	SGN-U579592	BI205436	hsr201 protein	1.59373	0.00823769
17.2.3	hormone metabolism.auxin.induced-regulated-responsive-activated	SGN-U572473	AK324892	auxin-responsive family protein	1.58953	0.0254438
26.2	misc.UDP glucosyl and glucoronyl transferases	SGN-U579596	TA43518_4081	UDP-glucoronosyl/UDP-glucosyl transferase family protein	1.58639	0.00188663
35.2	not assigned.unknown	SGN-U589195	AW218429	extensin-like protein ext1 precursor	1.58048	0.014926
10.7	cell wall.modification	SGN-U581358	NM_001247278	XTR7 | XTR7 (XYLOGLUCAN ENDOTRANSGLYCOSYLASE 7)	1.58012	0.00348729
35.2	not assigned.unknown	SGN-U574188	CK348350	Unknown	1.57608	0.00322176
35.3	not assigned.disagreeing hits	SGN-U577771	AK319537	malate dehydrogenase, cytosolic, putative	1.57124	0.00485142
29.5.9	protein.degradation.AAA type	SGN-U579496	TA37095_4081	AAA-type ATPase family protein	1.57118	0.00426154
29.5.9	protein.degradation.AAA type	SGN-U581833	AW030818	AAA-type ATPase family protein	1.5699	0.00292205
33.99	development.unspecified	SGN-U584751	TA46760_4081	TET3 | TET3 (TETRASPANIN3)	1.56946	0.00531459
29.5.9	protein.degradation.AAA type	SGN-U566579	TA40785_4081	AATP1 | AATP1 (AAA-ATPASE 1)	1.56205	0.00226093
17.5.1	hormone metabolism.ethylene.synthesis-degradation	SGN-U576121	BT013271	oxidoreductase, 2OG-Fe(II) oxygenase family protein	1.55922	0.00925613
35.2	not assigned.unknown	SGN-U566893	TA55945_4081	Unknown	1.55396	0.00647456
26.4	misc.beta 1,3 glucan hydrolases	SGN-U581016	NM_001247876	BG1 | BG1 (BETA-1,3-GLUCANASE 1)	1.55158	0.0109255
13.2.6.2	amino acid metabolism.degradation.aromatic aa.tyrosine	SGN-U577103	BT012990	aminotransferase, putative	1.55044	0.00578294
26.12	misc.peroxidases	SGN-U572515	AW928514	peroxidase, putative	1.54938	0.00393902
11.9.3.2	lipid metabolism.lipid degradation.lysophospholipases.carboxylesterase	SGN-U563298	TA49162_4081	phospholipase/carboxylesterase family protein	1.54768	0.00361061
26.28	misc.GDSL-motif lipase	SGN-U568604	TA48008_4081	GDSL-motif lipase/hydrolase family protein	1.54731	0.0038985
35.1	not assigned.no ontology	SGN-U570088	AW621313	extracellular dermal glycoprotein, putative	1.54725	0.00504677
29.2.1.2.1.26	protein.synthesis.ribosomal protein.eukaryotic.40S subunit.S26	SGN-U580053	TA37097_4081	40S ribosomal protein S26 (RPS26C)	1.53938	0.0048471
34.13	transport.peptides and oligopeptides	SGN-U577400	AK323172	proton-dependent oligopeptide transport (POT) family protein	1.53668	0.00604907
10.6.3	cell wall.degradation.pectate lyases and polygalacturonases	SGN-U567160	AK320407	glycoside hydrolase family 28 protein / polygalacturonase (pectinase) family protein	1.53566	0.00307032
27.3.6	RNA.regulation of transcription.bHLH,Basic Helix-Loop-Helix family	SGN-U597589	AW223396	basic helix-loop-helix (bHLH) family protein	1.53228	0.0021081
4.14	glycolysis.PEPCase	SGN-U576249	TA37863_4081	ATPPC3 | ATPPC3 (PHOSPHOENOLPYRUVATE CARBOXYLASE 3)	1.53197	0.00951894
2.1.2.2	major CHO metabolism.synthesis.starch.starch synthase	SGN-U567281	BT013430	starch synthase, putative	1.53042	0.00324444
35.2	not assigned.unknown	SGN-U581688	BI922667	Unknown	1.52911	0.0422804
26.2	misc.UDP glucosyl and glucoronyl transferases	SGN-U583310	AJ784605	UDP-glucoronosyl/UDP-glucosyl transferase family protein	1.52511	0.00578419
26.10	misc.cytochrome P450	SGN-U573345	TA54617_4081	CYP71A25 | CYP71A25 (cytochrome P450, family 71, subfamily A, polypeptide 25)	1.5248	0.0353637
27.3.40	RNA.regulation of transcription.Aux/IAA family	SGN-U577993	AK323605	IAA4, ATAUX2-11 | ATAUX2-11 (indoleacetic acid-induced protein 4)	1.52229	0.00630488
34.13	transport.peptides and oligopeptides	SGN-U575200	BT012913	ATPTR3, PTR3 | ATPTR3/PTR3 (PEPTIDE TRANSPORTER PROTEIN 3)	1.52106	0.00239662
35.2	not assigned.unknown	SGN-U578506	NM_001247750	Unknown	1.51748	0.00504091
35.2	not assigned.unknown	SGN-U594093	BG126749	Unknown	1.51459	0.00361061
35.2	not assigned.unknown	SGN-U601835	BP889626	Unknown	1.51413	0.00588924
20.2.4	stress.abiotic.touch/wounding	SGN-U567805	BT012973	HEL, PR-4, PR4 | PR4 (PATHOGENESIS-RELATED 4)	1.51401	0.0082197
35.1	not assigned.no ontology	SGN-U573549	AK323935	extracellular dermal glycoprotein, putative	1.51377	0.0281748
35.2	not assigned.unknown	SGN-U566419	AW218685	Unknown	1.51224	0.00621884
30.5	signalling.G-proteins	SGN-U564361	AK248027	GTP binding	1.50916	0.00458012
27.4	RNA.RNA binding	SGN-U594485	NM_001247049	Unknown	1.5085	0.00661379
17.3.1.2.6	hormone metabolism.brassinosteroid.synthesis-degradation.sterols.DWF7	SGN-U582072	AK323765	DWF7, BUL1 | STE1 (STEROL 1)	1.50645	0.00208561
30.11	signalling.light	SGN-U578072	TC223309	ELIP, ELIP1 | ELIP1 (EARLY LIGHT-INDUCABLE PROTEIN)	1.50504	0.00590617
17.2.3	hormone metabolism.auxin.induced-regulated-responsive-activated	SGN-U581877	EG553702	auxin-responsive protein, putative	1.50473	0.0162349
23.1.1.10	nucleotide metabolism.synthesis.pyrimidine.CTP synthetase	SGN-U580475	BT013487	EMB2742 | EMB2742 (EMBRYO DEFECTIVE 2742)	1.50314	0.00531459
33.99	development.unspecified	SGN-U581147	DB722895	senescence-associated protein-related	1.49955	0.00572117
9.2.2	mitochondrial electron transport / ATP synthesis.NADH-DH.type II.external	SGN-U576144	AK319193	NDB3 | NDB3; NADH dehydrogenase	1.49749	0.0140712
33.1	development.storage proteins	SGN-U578487	TA36972_4081	cupin family protein	1.49399	0.0356529
11.8.1	lipid metabolism.''exotics'' (steroids, squalene etc).sphingolipids	SGN-U577442	AK321495	delta-8 sphingolipid desaturase	1.49302	0.00582048
26.10	misc.cytochrome P450	SGN-U578818	AK320577	CYP72A15 | CYP72A15 (cytochrome P450, family 72, subfamily A, polypeptide 15)	1.49294	0.00308877
35.3	not assigned.disagreeing hits	SGN-U582645	BI211069	senescence-associated protein-related	1.49246	0.00525038
13.2.7	amino acid metabolism.degradation.histidine	SGN-U578638	NM_001246916	EMB1075 | EMB1075 (EMBRYO DEFECTIVE 1075)	1.48705	0.0423943
35.2	not assigned.unknown	SGN-U591506	AK327683	jasmonate zim-domain protein 1	1.48454	0.0282683
35.2	not assigned.unknown	SGN-U602653	BG135233	Unknown	1.48278	0.0165026
35.2	not assigned.unknown	SGN-U596641	BF097249	cytochrome P450 family protein	1.48038	0.00493474
26.4	misc.beta 1,3 glucan hydrolases	SGN-U577505	NM_001247229	BG1 | BG1 (BETA-1,3-GLUCANASE 1)	1.48015	0.0403726
34.2	transporter.sugars	SGN-U579712	NM_001247856	STP13, MSS1 | MSS1 (SUGAR TRANSPORT PROTEIN 13)	1.47756	0.00644927
10.8.1	cell wall.pectin*esterases.PME	SGN-U562676	BI209758	pectinesterase family protein	1.47619	0.0113717
2.2.1.3.2	major CHO metabolism.degradation.sucrose.invertases.cell wall	SGN-U600157	NM_001247140	ATBETAFRUCT4, VAC-INV | ATBETAFRUCT4/VAC-INV (VACUOLAR INVERTASE)	1.47314	0.0165191
35.1	not assigned.no ontology	SGN-U566885	AI782802	sterile alpha motif (SAM) domain-containing protein	1.47102	0.00671861
35.3	not assigned.disagreeing hits	SGN-U574242	AW031816	leucine-rich repeat transmembrane protein kinase, putative	1.46788	0.0108214
20.1.7	stress.biotic.PR-proteins	SGN-U564327	BF097728	disease resistance-responsive protein-related	1.46578	0.00415709
35.1	not assigned.no ontology	SGN-U584518	AK326347	Unknown	1.46222	0.00582511
13.1.1.1.1	amino acid metabolism.synthesis.central amino acid metabolism.GABA.Glutamate decarboxylase	SGN-U578934	NM_001246898	GAD4 | GAD4 (GLUTAMATE DECARBOXYLASE 4)	1.45453	0.00620816
35.2	not assigned.unknown	SGN-U570366	TC239414	Unknown	1.45203	0.00573215
35.2	not assigned.unknown	SGN-U583342	NM_001247706	Unknown	1.45142	0.00724887
29.5.11.4.2	protein.degradation.ubiquitin.E3.RING	SGN-U600439	BI205687	ATL63 | ATL63; protein binding / zinc ion binding	1.45034	0.014114
26.8	misc.nitrilases, *nitrile lyases, berberine bridge enzymes, reticuline oxidases, troponine reductases	SGN-U576747	TA55423_4081	FAD-binding domain-containing protein	1.44669	0.00553298
26.4	misc.beta 1,3 glucan hydrolases	SGN-U590649	AI895149	glycosyl hydrolase family 17 protein	1.44527	0.00814461
34.99	transport.misc	SGN-U567687	AI774912	retrotransposon tto1 dna	1.44175	0.0163308
29.5.9	protein.degradation.AAA type	SGN-U570898	AW040747	AAA-type ATPase family protein	1.43622	0.0198057
35.2	not assigned.unknown	SGN-U583151		unknown	1.43606	0.0383681
34.3	transport.amino acids	SGN-U574120	TA53875_4081	amino acid transporter family protein	1.43488	0.0129728
26.10	misc.cytochrome P450	SGN-U591263	BI208057	CYP89A7 | CYP89A7 (cytochrome P450, family 87, subfamily A, polypeptide 7)	1.43487	0.00531931
10.6.3	cell wall.degradation.pectate lyases and polygalacturonases	SGN-U582180	TA55012_4081	glycoside hydrolase family 28 protein	1.43393	0.00307032
20.2.1	stress.abiotic.heat	SGN-U565386	DV103971	17.6 kDa class I heat shock protein (HSP17.6A-CI)	1.43077	0.0253751
35.2	not assigned.unknown	SGN-U584507	AK247286	Unknown	1.42916	0.00426136
30.2.7	signalling.receptor kinases.leucine rich repeat VII	SGN-U599077	BG642964	leucine-rich repeat transmembrane protein kinase, putative	1.42852	0.00791433
10.8.1	cell wall.pectin*esterases.PME	SGN-U599553	BI207671	pectinesterase family protein	1.42821	0.00729946
35.2	not assigned.unknown	SGN-U572369	TA38951_4081	Unknown	1.42494	0.00533853
35.2	not assigned.unknown	SGN-U572286	TA47398_4081	Unknown	1.42372	0.00859378
35.3	not assigned.disagreeing hits	SGN-U583120	AK322333	protease inhibitor/seed storage/lipid transfer protein (LTP) family protein	1.42244	0.00559644
27.3.22	RNA.regulation of transcription.HB,Homeobox transcription factor family	SGN-U583997	NM_001247728	AHDP, ANL2 | ANL2 (ANTHOCYANINLESS 2)	1.42119	0.0120514
35.3	not assigned.disagreeing hits	SGN-U562651	NM_001247921	HCT | transferase family protein	1.42082	0.00360719
35.3	not assigned.disagreeing hits	SGN-U564932	AK329507	pathogenesis-related family protein	1.41742	0.00481264
34.19.1	transport.Major Intrinsic Proteins.PIP	SGN-U579836	BG626235	PIP2F, PIP2;4 | PIP2;4/PIP2F (plasma membrane intrinsic protein 2;4)	1.41122	0.00230914
34.98	transporter.membrane system unknown	SGN-U587711	DV105226	glycerol-3-phosphate transporter, putative	1.40997	0.00277431
35.2	not assigned.unknown	SGN-U594480	X99451	extensin-like protein dif10 precursor	1.40942	0.0124804
29.2.1.2.2.82	protein.synthesis.ribosomal protein.eukaryotic.60S subunit.P2	SGN-U580232	AK327999	60S acidic ribosomal protein P2 (RPP2D)	1.40892	0.00760505
26.13	misc.acid and other phosphatases	SGN-U579724	NM_001247596	ATPAP17, PAP17, ATACP5 | ATACP5 (acid phosphatase 5)	1.40691	0.016293
10.6.3	cell wall.degradation.pectate lyases and polygalacturonases	SGN-U566681	AK329158	RD22 | RD22 (RESPONSIVE TO DESSICATION 22)	1.40217	0.0148261
28.1	DNA.synthesis/chromatin structure	SGN-U571525	AI897466	endonuclease/exonuclease/phosphatase family protein	1.39936	0.00249934
27.3.3	RNA.regulation of transcription.AP2/EREBP, APETALA2/Ethylene-responsive element binding protein family	SGN-U574499	AW030833	AP2 domain-containing protein	1.39828	0.0288498
2.2.2.2	major CHO metabolism.degradation.starch.starch phosphorylase	SGN-U568729	BT013295	ATPHS2, PHS2 | ATPHS2/PHS2 (ALPHA-GLUCAN PHOSPHORYLASE 2)	1.39502	0.00292041
27.3.37	RNA.regulation of transcription.AS2,Lateral Organ Boundaries Gene Family	SGN-U574401	TA56163_4081	PCK1, LBD12, ASL5 | ASL5 (phosphoenolpyruvate carboxykinase1)	1.39495	0.0184795
29.4.1.57	protein.postranslational modification.kinase.receptor like cytoplasmatic kinase VII	SGN-U585818	BG735361	leucine-rich repeat transmembrane protein kinase, putative	1.39428	0.00572117
35.2	not assigned.unknown	SGN-U570381	BP894400	Unknown	1.39276	0.00426639
26.21	misc.protease inhibitor/seed storage/lipid transfer protein (LTP) family protein	SGN-U581146	BT013185	protease inhibitor/seed storage/lipid transfer protein (LTP) family protein	1.3908	0.0279875
11.8.2	lipid metabolism.''exotics'' (steroids, squalene etc).methylsterol monooxygenase	SGN-U572947	AK247484	ATSMO1, ATSMO1-1, SMO1-1 | SMO1-1 (STEROL-4ALPHA-METHYL OXIDASE 1-1)	1.38983	0.0038985
27.3.67	RNA.regulation of transcription.putative transcription regulator	SGN-U574112	AK328833	remorin family protein	1.38741	0.0122407
18	Co-factor and vitamine metabolism	SGN-U578696	TA36042_4081	catalytic	1.38707	0.0206249
17.2.1	hormone metabolism.auxin.synthesis-degradation	SGN-U575492	AW648744	JR3, IAR3 | IAR3 (IAA-ALANINE RESISTANT 3)	1.38584	0.0114858
26.10	misc.cytochrome P450	SGN-U567361	AK321258	CYP94C1 | CYP94C1 (cytochrome P450, family 94, subfamily C, polypeptide 1)	1.38361	0.0155008
29.4.1.57	protein.postranslational modification.kinase.receptor like cytoplasmatic kinase VII	SGN-U583550	AJ832067	protein kinase, putative	1.38312	0.0155297
35.2	not assigned.unknown	SGN-U598847	AK329310	Unknown	1.38146	0.00525745
35.2	not assigned.unknown	SGN-U582018	AK321473	oxidoreductase, acting on the CH-CH group of donors	1.38136	0.0174324
10.8.1	cell wall.pectin*esterases.PME	SGN-U603810		pectinesterase family protein	1.38055	0.0052435
35.2	not assigned.unknown	SGN-U568324	AK320295	Unknown	1.37982	0.00588924
29.5.5	protein.degradation.serine protease	SGN-U598503	AK325554	SCPL25 | SCPL25 (serine carboxypeptidase-like 25)	1.37811	0.00525745
20	stress	SGN-U577338	BI206173	ozone-responsive stress-related protein, putative	1.37809	0.0121404
35.2	not assigned.unknown	SGN-U598483	DB689447	Unknown	1.37344	0.00318273
34.12	transport.metal	SGN-U583586	AW621284	ZIP5 | ZIP5 (ZINC TRANSPORTER 5 PRECURSOR)	1.37259	0.00411167
4.14	glycolysis.PEPCase	SGN-U576254	AI897765	ATPPC3 | ATPPC3 (PHOSPHOENOLPYRUVATE CARBOXYLASE 3)	1.37249	0.00636908
26.3	misc.gluco-, galacto- and mannosidases	SGN-U565673	NM_001247161	ATGH9B13 | ATGH9B13 (ARABIDOPSIS THALIANA GLYCOSYL HYDROLASE 9B13)	1.37185	0.011209
35.2	not assigned.unknown	SGN-U599411	AK324956	Unknown	1.37144	0.00307469
30.2.17	signalling.receptor kinases.DUF 26	SGN-U574241	BI923074	leucine-rich repeat transmembrane protein kinase, putative	1.37118	0.0112004
20.1	stress.biotic	SGN-U578836	NM_001247422	ATOSM34 | ATOSM34 (OSMOTIN 34)	1.36971	0.00962447
10.2.1	cell wall.cellulose synthesis.cellulose synthase	SGN-U569071	AK320713	CSLG1, CSLG2, ATCSLG1 | ATCSLG1 (Cellulose synthase-like G1)	1.36772	0.0118633
11.9.3.4	lipid metabolism.lipid degradation.lysophospholipases.phospholipase A2	SGN-U569316	BG130237	ATSPLA2-ALPHA, PLA2-ALPHA | ATSPLA2-ALPHA/PLA2-ALPHA (PHOSPHOLIPASE A2-ALPHA)	1.36759	0.00785235
35.2	not assigned.unknown	SGN-U578951	AK323970	CW14 | CW14	1.36332	0.0039678
34.99	transport.misc	SGN-U595619	AK323125	auxin efflux carrier family protein	1.36184	0.00748003
11.1.8	lipid metabolism.FA synthesis and FA elongation.acyl coa ligase	SGN-U586544	AK321687	BZO1 | BZO1; benzoate-CoA ligase	1.36091	0.0184795
17.5.1	hormone metabolism.ethylene.synthesis-degradation	SGN-U578607	TA36692_4081	ACO4, EAT1, EFE | EFE (ETHYLENE FORMING ENZYME)	1.35518	0.0457308
35.2	not assigned.unknown	SGN-U572004	AK321473	Unknown	1.35395	0.0126169
22.1.6	polyamine metabolism.synthesis.spermidine synthase	SGN-U580117	TA36245_4081	SPDS1 | SPDS1 (SPERMIDINE SYNTHASE 1)	1.35386	0.00355806
26.13	misc.acid and other phosphatases	SGN-U588082	DV105561	similar to phosphoric monoester hydrolase	1.35383	0.00557803
35.3	not assigned.disagreeing hits	SGN-U567689	AI774692	Pleiotropic drug resistance protein 4	1.35335	0.0119007
27.4	RNA.RNA binding	SGN-U581409	GO373033	GR-RBP2, GRP2, ATGRP2 | ATGRP2 (GLYCINE-RICH RNA-BINDING PROTEIN 2)	1.35119	0.00493903
20.2.1	stress.abiotic.heat	SGN-U574337	TA39175_4081	PTAC4 | PTAC4 (PLASTID TRANSCRIPTIONALLY ACTIVE4)	1.34965	0.00694033
29.4	protein.postranslational modification	SGN-U565103	NM_001247763	ATPP2CA, AHG3 | AHG3/ATPP2CA (ARABIDOPSIS THALIANA PROTEIN PHOSPHATASE 2CA)	1.34947	0.00504091
27.2	RNA.transcription	SGN-U578940	GT166243	ATRPB15.9, RPB15.9.9, RPB15.9 | RPB15.9 (RNA polymerase II 15.9)	1.34857	0.00578294
35.1	not assigned.no ontology	SGN-U576737	BT014408	membrane protein	1.34681	0.00289127
35.2	not assigned.unknown	SGN-U572368	TA38950_4081	Unknown	1.34538	0.00730484
35.3	not assigned.disagreeing hits	SGN-U580555	AK321589	RPS15 | RPS15 (CYTOSOLIC RIBOSOMAL PROTEIN S15)	1.34492	0.00466457
35.2	not assigned.unknown	SGN-U581728	AK247363	Unknown	1.34361	0.0249746
28.1.3	DNA.synthesis/chromatin structure.histone	SGN-U578512	AW621605	histone H4	1.3429	0.00911464
11.2.3	lipid metabolism.FA desaturation.omega 3 desaturase	SGN-U575508	NM_001246862	FAD3 | FAD3 (FATTY ACID DESATURASE 3)	1.34222	0.00719147
35.2	not assigned.unknown	SGN-U577093	AI488854	Unknown	1.34033	0.0232744
29.2.1.2.1.30	protein.synthesis.ribosomal protein.eukaryotic.40S subunit.S30	SGN-U590834	BG125727	40S ribosomal protein S30 (RPS30C)	1.33295	0.00840083
17.1.1	hormone metabolism.abscisic acid.synthesis-degradation	SGN-U577478	NM_001247526	ATNCED3, STO1, NCED3 | NCED3 (NINE-CIS-EPOXYCAROTENOID DIOXYGENASE3)	1.33248	0.0106301
35.2	not assigned.unknown	SGN-U594155	AW029688	lipoxygenase	1.33179	0.0147011
26.10	misc.cytochrome P450	SGN-U583521	AK319823	CYP88A4, KAO2 | KAO2 (ENT-KAURENOIC ACID HYDROXYLASE 2)	1.33048	0.00478409
27.3.40	RNA.regulation of transcription.Aux/IAA family	SGN-U579607	AF022022	MSG2, IAA19 | IAA19 (indoleacetic acid-induced protein 19)	1.32928	0.035564
20.1	stress.biotic	SGN-U571781	AK323929	trypsin and protease inhibitor family protein	1.32728	0.0383809
35.2	not assigned.unknown	SGN-U591840	AK319768	Unknown	1.3219	0.00578294
20.1	stress.biotic	SGN-U577839	NM_001247199	pathogenesis-related protein, putative	1.31872	0.0109255
20.1	stress.biotic	SGN-U578226	BI926952	ATLP-1 | ATLP-1 (Arabidopsis thaumatin-like protein 1)	1.31871	0.00426639
20.1	stress.biotic	SGN-U585911	AK324689	glycosyl hydrolase family 18 protein	1.31855	0.00307469
34.13	transport.peptides and oligopeptides	SGN-U577308	AK323172	proton-dependent oligopeptide transport (POT) family protein	1.31645	0.00356239
29.5.11.3	protein.degradation.ubiquitin.E2	SGN-U577331	AW441207	MMZ4, UEV1D, UEV1D-4 | MMZ4/UEV1D/UEV1D-4 (MMS ZWEI HOMOLOGE 4, UBIQUITIN E2 VARIANT 1D-4)	1.31611	0.00760505
35.2	not assigned.unknown	SGN-U581573	GO376336	JAZ1, TIFY10A | JAZ1/TIFY10A (JASMONATE-ZIM-DOMAIN PROTEIN 1)	1.31589	0.0104155
35.3	not assigned.disagreeing hits	SGN-U578439	TC217573	RAP2.3, ATEBP, ERF72 | ATEBP/ERF72/RAP2.3 (RELATED TO AP2 3)	1.31138	0.0128571
30.3	signalling.calcium	SGN-U566062	BP907910	ACA2 | ACA2 (CALCIUM ATPASE 2)	1.31136	0.014926
33.99	development.unspecified	SGN-U572541	AK326980	male sterility MS5 family protein	1.31077	0.0205232
10.7	cell wall.modification	SGN-U586326	BI421662	EXPR, AT-EXPR, ATEXPR1, ATHEXP BETA 3.1, ATEXLB1 | ATEXLB1 (ARABIDOPSIS THALIANA EXPANSIN-LIKE B1)	1.31004	0.0388133
35.3	not assigned.disagreeing hits	SGN-U581131	NM_001246846	lipid-associated family protein	1.30961	0.00527846
31.3	cell.cycle	SGN-U574298	BI925047	CYCB1;1, CYCB1, CYC1 | CYC1 (CYCLIN 1)	1.30888	0.00588924
20.1	stress.biotic	SGN-U578851	GT167928	ATOSM34 | ATOSM34 (OSMOTIN 34)	1.30401	0.00424728
26.10	misc.cytochrome P450	SGN-U573366	DB679675	CYP76C7 | CYP76C7 (cytochrome P450, family 76, subfamily C, polypeptide 7)	1.30098	0.0179008
35.2	not assigned.unknown	SGN-U573448	TC237479	Unknown	1.30083	0.00671861
35.1	not assigned.no ontology	SGN-U569186	AK325394	SOUL-1 | SOUL-1; binding	1.29855	0.0063456
35.2	not assigned.unknown	SGN-U566999	TA37692_4081	Unknown	1.29817	0.0038985
26.12	misc.peroxidases	SGN-U580841	AK320220	peroxidase, putative	1.29743	0.00399666
27.3.20	RNA.regulation of transcription.G2-like transcription factor family, GARP	SGN-U604820	BE431711	transcription factor	1.29594	0.0109894
30.3	signalling.calcium	SGN-U599723	BW686347	calmodulin, putative	1.29566	0.00398093
35.2	not assigned.unknown	SGN-U575654	TA50315_4081	phosphoribulokinase/uridine kinase family protein	1.29311	0.00588924
35.3	not assigned.disagreeing hits	SGN-U578210	BT013853	proton-dependent oligopeptide transport (POT) family protein	1.29213	0.00294125
29.2.1.2.1.4	protein.synthesis.ribosomal protein.eukaryotic.40S subunit.S4	SGN-U579838	TA35753_4081	40S ribosomal protein S4 (RPS4D)	1.29178	0.0113585
35.2	not assigned.unknown	SGN-U565813	TA54784_4081	unknown	1.29069	0.00348159
29.2.2	protein.synthesis.misc ribososomal protein	SGN-U577213	BW685608	PLP3B | PLP3B (PHOSDUCIN-LIKE PROTEIN 3 HOMOLOG)	1.28976	0.00579986
35.3	not assigned.disagreeing hits	SGN-U589703	NM_001247921	HCT | transferase family protein	1.28884	0.00307469
35.2	not assigned.unknown	SGN-U568614	BI210757	Unknown	1.28868	0.00776832
27.3.11	RNA.regulation of transcription.C2H2 zinc finger family	SGN-U572337	DB710333	ZAT12, RHL41 | RHL41 (RESPONSIVE TO HIGH LIGHT 41)	1.28797	0.00340878
34.99	transport.misc	SGN-U576098	AK323125	auxin efflux carrier family protein	1.2871	0.0103885
14.1	S-assimilation.APS	SGN-U573423	AK320859	APS1 | APS1 (ATP sulfurylase 3)	1.28598	0.0047701
34.6	transport.sulphate	SGN-U582421	AW040386	SULTR3;3, AST91 | AST91 (SULFATE TRANSPORTER 91)	1.28507	0.0175661
34.16	transport.ABC transporters and multidrug resistance systems	SGN-U563235	BI923348	ATMRP6 | ATMRP6 (Arabidopsis thaliana multidrug resistance-associated protein 6)	1.28367	0.0051083
29.5.9	protein.degradation.AAA type	SGN-U568607	AK324797	AAA-type ATPase family protein	1.279	0.00317344
29.5.9	protein.degradation.AAA type	SGN-U575029	EG553404	AAA-type ATPase family protein	1.27635	0.00322176
26.13	misc.acid and other phosphatases	SGN-U571100	NM_001247074	phosphoric monoester hydrolase	1.27564	0.0106002
35.2	not assigned.unknown	SGN-U603511	DV935959	Unknown	1.27501	0.039834
30.1	signalling.in sugar and nutrient physiology	SGN-U568646	AW648872	phosphate-responsive protein, putative	1.27419	0.0211382
35.2	not assigned.unknown	SGN-U574784	TA47606_4081	polyphenol oxidase	1.27357	0.0126837
35.2	not assigned.unknown	SGN-U564962	TA54400_4081	pectinesterase family protein	1.27296	0.0208195
30.11	signalling.light	SGN-U573472	BG130993	ELF4 | ELF4 (EARLY FLOWERING 4)	1.27278	0.00378416
35.3	not assigned.disagreeing hits	SGN-U574445	TA38703_4081	CRT3 | CRT3 (CALRETICULIN 3)	1.27163	0.00504591
35.2	not assigned.unknown	SGN-U583455	TA44067_4081	Unknown	1.27039	0.00454181
29.4	protein.postranslational modification	SGN-U567234	NM_001247946	WEE1 | WEE1 (ARABIDOPSIS WEE1 KINASE HOMOLOG)	1.26832	0.00378416
21.1	redox.thioredoxin	SGN-U576803	AK319465	ATM1, TRX-M1, ATHM1 | ATHM1 (Arabidopsis thioredoxin M-type 1)	1.26782	0.00356849
20.2.99	stress.abiotic.unspecified	SGN-U592856	AK321589	Bet v I allergen family protein	1.26576	0.00984882
34.99	transport.misc	SGN-U570358	AK327756	ripening-responsive protein, putative	1.26472	0.00925613
35.2	not assigned.unknown	SGN-U604230	BI204004	Unknown	1.26232	0.0219108
27.3.32	RNA.regulation of transcription.WRKY domain transcription factor family	SGN-U566778	AK326455	WRKY18 | WRKY18 (WRKY DNA-binding protein 18)	1.26221	0.0319441
29.5.1	protein.degradation.subtilases	SGN-U578717	NM_001247328	ARA12 | ARA12	1.26191	0.00653222
33.1	development.storage proteins	SGN-U581750	AW625062	PLP2, PLA2A, PLA IIA | PLP2 (PHOSPHOLIPASE A 2A)	1.25536	0.0067104
17.6.3	hormone metabolism.gibberelin.induced-regulated-responsive-activated	SGN-U590997	AJ785329	GASA4 | GASA4 (GAST1 PROTEIN HOMOLOG 4)	1.25291	0.0440259
35.2	not assigned.unknown	SGN-U573629	CN641308	Unknown	1.25269	0.0120682
35.2	not assigned.unknown	SGN-U582193	TA50035_4081	Unknown	1.25191	0.00564499
35.2	not assigned.unknown	SGN-U563121	AK247886	Unknown	1.25059	0.00635933
35.2	not assigned.unknown	SGN-U598048	BI203679	unknown	1.24754	0.00458012
29.5.11.4.3.2	protein.degradation.ubiquitin.E3.SCF.FBOX	SGN-U565968	AK320738	ADO3, FKF1 | FKF1 (FLAVIN-BINDING KELCH DOMAIN F BOX PROTEIN)	1.24643	0.00503602
34.2	transporter.sugars	SGN-U589401	GO374014	porin, putative	1.24468	0.012844
3.1.2.2	minor CHO metabolism.raffinose family.raffinose synthases.putative	SGN-U577462	NM_001247834	ATSIP1 | ATSIP1 (ARABIDOPSIS THALIANA SEED IMBIBITION 1)	1.24401	0.00318273
29.2.1.2.2.537	protein.synthesis.ribosomal protein.eukaryotic.60S subunit.L37A	SGN-U577334	AW034279	60S ribosomal protein L37a (RPL37aB)	1.24198	0.00760505
35.3	not assigned.disagreeing hits	SGN-U586487	NM_001247105	SPX (SYG1/Pho81/XPR1) domain-containing protein	1.24136	0.0119701
26.6	misc.O- methyl transferases	SGN-U578741	AW649598	SPE2, ADC2 | ADC2 (ARGININE DECARBOXYLASE 2)	1.24006	0.00907729
26.9	misc.glutathione S transferases	SGN-U587908	AK323808	ATGSTU8 | ATGSTU8 (Arabidopsis thaliana Glutathione S-transferase (class tau) 8)	1.23984	0.0069927
35.2	not assigned.unknown	SGN-U601643	BE354492	Unknown	1.23823	0.00521449
17.2.3	hormone metabolism.auxin.induced-regulated-responsive-activated	SGN-U581878	AK321469	auxin-responsive protein, putative	1.23617	0.0221395
1.3.13	PS.calvin cyle.rubisco interacting	SGN-U566499	AK319595	ribulose-1,5 bisphosphate carboxylase oxygenase large subunit N-methyltransferase, putative	1.23593	0.00393902
23.2	nucleotide metabolism.degradation	SGN-U565781	TA39294_4081	inosine-uridine preferring nucleoside hydrolase family protein	1.23384	0.0055609
27.3.99	RNA.regulation of transcription.unclassified	SGN-U584308	BT012902	Symbols: ATRBP47C | ATRBP47C	1.23321	0.00631013
35.3	not assigned.disagreeing hits	SGN-U578058	NM_001247565	CYP72A15 | CYP72A15 (cytochrome P450, family 72, subfamily A, polypeptide 15)	1.23201	0.00964413
10.6.1	cell wall.degradation.cellulases and beta -1,4-glucanases	SGN-U583338		glycosyl hydrolase family 3 protein	1.23105	0.00714386
35.2	not assigned.unknown	SGN-U598885	DB726788	Unknown	1.22973	0.0120488
35.2	not assigned.unknown	SGN-U565287	AI487516	Unknown	1.2297	0.00606502
35.2	not assigned.unknown	SGN-U577838	GO375294	protease inhibitor/seed storage/lipid transfer protein (LTP) family protein	1.22888	0.0128944
35.3	not assigned.disagreeing hits	SGN-U591736	TA35884_4081	60S ribosomal protein L30 (RPL30B)	1.22865	0.00408381
26.12	misc.peroxidases	SGN-U580621	AW928308	peroxidase, putative	1.2281	0.00361164
30.5	signalling.G-proteins	SGN-U576730	NM_001247230	ATROPGEF12, ROPGEF12, MEE64 | ATROPGEF12/MEE64/ROPGEF12 (MATERNAL EFFECT EMBRYO ARREST 64)	1.22708	0.0425092
17.2.3	hormone metabolism.auxin.induced-regulated-responsive-activated	SGN-U604358	BG133762	auxin-responsive family protein	1.22686	0.0080978
34.12	transport.metal	SGN-U565686	AK326383	metal transporter family protein	1.22673	0.00776011
35.2	not assigned.unknown	SGN-U570454	BI208695	heavy-metal-associated domain-containing protein	1.22535	0.0273222
10.5.5	cell wall.cell wall proteins.RGP	SGN-U577156	AK321777	ATRGP1, ATRGP, RGP1 | RGP1 (REVERSIBLY GLYCOSYLATED POLYPEPTIDE 1)	1.2253	0.00318273
31.1	cell.organisation	SGN-U564014	AK324246	TUB8 | TUB8 (tubulin beta-8)	1.22466	0.00661379
35.1	not assigned.no ontology	SGN-U599248	AK328099	HEXO2, ATHEX3 | ATHEX3/HEXO2 (BETA-HEXOSAMINIDASE 2)	1.22419	0.0129525
35.2	not assigned.unknown	SGN-U603779	DB685461	Unknown	1.22366	0.00466266
20.2.1	stress.abiotic.heat	SGN-U584038	BG132741	ATP binding	1.22293	0.00356239
10.6.3	cell wall.degradation.pectate lyases and polygalacturonases	SGN-U598589	AJ320056	glycoside hydrolase family 28 protein	1.22262	0.00830092
17.5.1	hormone metabolism.ethylene.synthesis-degradation	SGN-U567978	AK323740	AT-ACC2, ACS2 | ACS2 (1-Amino-cyclopropane-1-carboxylate synthase 2)	1.22185	0.0264238
29.5.9	protein.degradation.AAA type	SGN-U571301	AK327197	AAA-type ATPase family protein	1.22163	0.00496114
29.4	protein.postranslational modification	SGN-U590037	TA35884_4081	PMSR1 | PMSR1 (PEPTIDEMETHIONINE SULFOXIDE REDUCTASE 1)	1.2201	0.00661379
35.2	not assigned.unknown	SGN-U599777	AW623311	myosin-related, low similarity to nonmuscle myosin heavy chain	1.21866	0.0190792
35.2	not assigned.unknown	SGN-U570446	AK325642	Unknown	1.21697	0.00731392
35.3	not assigned.disagreeing hits	SGN-U582968	TA53437_4081	aminotransferase, putative	1.21466	0.0180657
35.2	not assigned.unknown	SGN-U574035	AW650005	Unknown	1.21321	0.00402572
35.2	not assigned.unknown	SGN-U599068	AK320211	serine carboxypeptidase S28 family protein	1.21059	0.0104155
10.8.1	cell wall.pectin*esterases.PME	SGN-U586246		pectinesterase family protein	1.21048	0.00588924
35.1	not assigned.no ontology	SGN-U578838	AK324667	leucine-rich repeat family protein	1.21023	0.0138151
35.1	not assigned.no ontology	SGN-U574895	AK324863	zinc knuckle (CCHC-type) family protein	1.20964	0.0038985
26.2	misc.UDP glucosyl and glucoronyl transferases	SGN-U582374	AK246984	UGT73B3 | UGT73B3 (UDP-GLUCOSYL TRANSFERASE 73B3)	1.20485	0.0172824
35.3	not assigned.disagreeing hits	SGN-U592652	NM_001246846	2-oxoglutarate-dependent dioxygenase	1.20378	0.00818059
29.2.1.2.1.10	protein.synthesis.ribosomal protein.eukaryotic.40S subunit.S10	SGN-U578330	AI487864	40S ribosomal protein S10 (RPS10C)	1.20346	0.0055152
13.1.1.2	amino acid metabolism.synthesis.central amino acid metabolism.aspartate	SGN-U580738	AK319676	YLS4, ASP3 | ASP3 (ASPARTATE AMINOTRANSFERASE 3)	1.20214	0.00940186
35.1	not assigned.no ontology	SGN-U566668	AK322423	NHL1 | NHL1 (NDR1/HIN1-like 1)	1.20138	0.00531459
13.2.3.4.1	amino acid metabolism.degradation.aspartate family.methionine.methionine gamma-lyase	SGN-U569670	TA55162_4081	ATMGL | ATMGL; catalytic/ methionine gamma-lyase	1.20122	0.00464499
26.8	misc.nitrilases, *nitrile lyases, berberine bridge enzymes, reticuline oxidases, troponine reductases	SGN-U570290	BP890451	esterase, putative	1.20102	0.00527846
35.1	not assigned.no ontology	SGN-U571427	DB687120	harpin-induced protein-related	1.20089	0.0055609
17.5.2	hormone metabolism.ethylene.signal transduction	SGN-U573501	AK323177	ATERF1, ERF1 | ATERF1/ERF1 (ETHYLENE RESPONSE FACTOR 1)	1.20086	0.0259198
27.3.99	RNA.regulation of transcription.unclassified	SGN-U579829	TA41140_4081	aspartyl protease family protein	1.19988	0.00574618
26.28	misc.GDSL-motif lipase	SGN-U566206	AK319817	lipase, putative	1.1997	0.00357251
10.8.2	cell wall.pectin*esterases.acetyl esterase	SGN-U602331	AI771198	pectinacetylesterase family protein	1.1988	0.0256432
35.2	not assigned.unknown	SGN-U587682	DB725549	Unknown	1.19765	0.00841604
17.3.1.1.1	hormone metabolism.brassinosteroid.synthesis-degradation.BRs.DET2	SGN-U575501	NM_001247111	DWF6, DET2 | DET2 (DE-ETIOLATED 2)	1.19763	0.00423905
34.98	transporter.membrane system unknown	SGN-U574958	DV105574	glycerol-3-phosphate transporter, putative	1.19744	0.00980447
35.2	not assigned.unknown	SGN-U574946	BP908157	Unknown	1.19732	0.0043251
20.1.3	stress.biotic.signalling	SGN-U583686	BG127794	ATMLO6, MLO6 | MLO6 (MILDEW RESISTANCE LOCUS O 6)	1.19685	0.0188216
9.4	mitochondrial electron transport / ATP synthesis.alternative oxidase	SGN-U576037	NM_001247188	ATAOX1A, AOX1A | AOX1A (alternative oxidase 1A)	1.19608	0.00523724
27.3.67	RNA.regulation of transcription.putative transcription regulator	SGN-U579018	BT013761	SAR DNA-binding protein, putative	1.19559	0.006684
35.2	not assigned.unknown	SGN-U582258	TA51212_4081	Unknown	1.19501	0.006228
20.1.7	stress.biotic.PR-proteins	SGN-U585771	EG553627	disease resistance-responsive family protein	1.19463	0.0240054
29.2.2	protein.synthesis.misc ribososomal protein	SGN-U580194	BI208733	40S ribosomal protein S3 (RPS3C)	1.19332	0.00545885
29.2.1.2.2.24	protein.synthesis.ribosomal protein.eukaryotic.60S subunit.L24	SGN-U577435	GO376363	RPL24B, RPL24, STV1 | STV1 (SHORT VALVE1)	1.19288	0.00875275
26.8	misc.nitrilases, *nitrile lyases, berberine bridge enzymes, reticuline oxidases, troponine reductases	SGN-U573887	BI422350	FAD-binding domain-containing protein	1.19276	0.00803216
17.5.2	hormone metabolism.ethylene.signal transduction	SGN-U581695	NM_001247276	EIN4 | EIN4 (ETHYLENE INSENSITIVE 4)	1.19259	0.0125858
35.2	not assigned.unknown	SGN-U571144	TA40927_4081	Unknown	1.19103	0.00841501
16.1.2.2	secondary metabolism.isoprenoids.mevalonate pathway.HMG-CoA synthase	SGN-U578388	BI926044	HMGS, EMB2778, MVA1 | MVA1 (HYDROXYMETHYLGLUTARYL-COA SYNTHASE)	1.19093	0.00838808
34.16	transport.ABC transporters and multidrug resistance systems	SGN-U597416	AI782391	ATATH1 | ATATH1 (ABC2 homolog 1)	1.18801	0.00527042
35.2	not assigned.unknown	SGN-U583755	AK322978	Unknown	1.18713	0.0160568
29.6	protein.folding	SGN-U574475	TA45457_4081	chaperone protein dnaJ-related	1.18595	0.00814461
29.2.2	protein.synthesis.misc ribososomal protein	SGN-U563069	BT014506	RPL4 | RPL4 (ribosomal protein L4)	1.18546	0.00818059
35.2	not assigned.unknown	SGN-U582943	AW930136	Unknown	1.18517	0.00593569
20.2.1	stress.abiotic.heat	SGN-U569555	AK327661	J8 | J8; heat shock protein binding	1.18435	0.00736877
35.2	not assigned.unknown	SGN-U583945	BE344440	Unknown	1.18432	0.0092462
35.2	not assigned.unknown	SGN-U591308	AI773150	wound-induced basic protein	1.18385	0.0178502
35.2	not assigned.unknown	SGN-U582381	AW443395	Unknown	1.18376	0.0199119
10.7	cell wall.modification	SGN-U581597	NM_001247440	EXGT-A4 | EXGT-A4 (ENDOXYLOGLUCAN TRANSFERASE A4)	1.18217	0.00818475
35.1	not assigned.no ontology	SGN-U563425	AK326749	hydrolase	1.18199	0.0038985
35.2	not assigned.unknown	SGN-U583900	TA53970_4081	Unknown	1.18179	0.0449723
35.3	not assigned.disagreeing hits	SGN-U593641	GO373807	pgps/nh21	1.18025	0.00734405
11.1.15	lipid metabolism.FA synthesis and FA elongation.ACP desaturase	SGN-U571115	AK319571	FAB2, SSI2 | SSI2 (fatty acid biosynthesis 2)	1.17918	0.00423779
29.4	protein.postranslational modification	SGN-U603987	BP907916	kinase	1.1788	0.00493474
35.2	not assigned.unknown	SGN-U584972	NM_001247728	Unknown	1.17833	0.00442944
27.3.3	RNA.regulation of transcription.AP2/EREBP, APETALA2/Ethylene-responsive element binding protein family	SGN-U580135	NM_001246979	FLO2, FL1, AP2 | AP2 (APETALA 2)	1.17768	0.0080978
27.3.25	RNA.regulation of transcription.MYB domain transcription factor family	SGN-U565756	AW032656	AtMYB78 | AtMYB78 (myb domain protein 78)	1.1763	0.00457992
30.3	signalling.calcium	SGN-U581995	AK321297	calmodulin-related protein, putative	1.17566	0.00629527
1.1.2.2	PS.lightreaction.photosystem I.PSI polypeptide subunits	SGN-U562929	AK322229	PSB28 | PSB28 (PHOTOSYSTEM II REACTION CENTER PSB28 PROTEIN)	1.17479	0.00525745
29.2.2	protein.synthesis.misc ribososomal protein	SGN-U578857	TA39146_4081	60S ribosomal protein L19 (RPL19B)	1.17443	0.0124002
35.3	not assigned.disagreeing hits	SGN-U567631		dihydroneopterin aldolase, putative	1.17346	0.0082267
31.4	cell.vesicle transport	SGN-U569494	TA56152_4081	Golgi transport complex protein-related	1.17319	0.00415709
35.1	not assigned.no ontology	SGN-U566929	AJ832089	SWIB complex BAF60b domain-containing protein	1.17309	0.0125231
34.9	transport.metabolite transporters at the mitochondrial membrane	SGN-U577891	TA39002_4081	BOU | BOU (A BOUT DE SOUFFLE)	1.17125	0.0117695
27.4	RNA.RNA binding	SGN-U591153	DB713942	29 kDa ribonucleoprotein, chloroplast, putative	1.17045	0.0063456
35.2	not assigned.unknown	SGN-U603527	BP903297	protein phosphatase 2C family protein	1.17039	0.00511778
20.1	stress.biotic	SGN-U581103	AK322366	ATOSM34 | ATOSM34 (OSMOTIN 34)	1.17004	0.0231406
29.2.1.2.2.537	protein.synthesis.ribosomal protein.eukaryotic.60S subunit.L37A	SGN-U581287	TA35772_4081	60S ribosomal protein L37a (RPL37aB)	1.16986	0.00812032
27.3.99	RNA.regulation of transcription.unclassified	SGN-U583195	AK322123	aspartyl protease family protein	1.16936	0.00812308
26.28	misc.GDSL-motif lipase	SGN-U581666	AK329631	GDSL-motif lipase/hydrolase family protein	1.16776	0.0117695
33.99	development.unspecified	SGN-U574964	BW692388	senescence-associated protein-related	1.16754	0.0173624
17.2.3	hormone metabolism.auxin.induced-regulated-responsive-activated	SGN-U562647	TA54473_4081	Unknown	1.16696	0.00433161
28.1	DNA.synthesis/chromatin structure	SGN-U599051	DB716099	ATNAP57, CBF5, ATCBF5, NAP57 | NAP57 (ARABIDOPSIS THALIANA HOMOLOGUE OF NAP57)	1.16626	0.00660383
35.1	not assigned.no ontology	SGN-U567112	AI485775	rRNA processing protein-related	1.16475	0.00851958
29.5.11.4.2	protein.degradation.ubiquitin.E3.RING	SGN-U562848	AI490234	zinc finger (C3HC4-type RING finger) family protein	1.16378	0.00403172
27.3.35	RNA.regulation of transcription.bZIP transcription factor family	SGN-U566266	NM_001246936	ATBZIP11, ATB2, BZIP11, GBF6 | GBF6 (ARABIDOPSIS THALIANA BASIC LEUCINE-ZIPPER 11)	1.16349	0.00817233
29.2.1.2.1.7	protein.synthesis.ribosomal protein.eukaryotic.40S subunit.S7	SGN-U578651	AW626328	40S ribosomal protein S7 (RPS7A)	1.1631	0.011078
26.4	misc.beta 1,3 glucan hydrolases	SGN-U563505	BG123274	glycosyl hydrolase family 17 protein	1.16294	0.00818475
26.10	misc.cytochrome P450	SGN-U579853	TA49451_4081	CYP81F3 | CYP81F3 (cytochrome P450, family 81, subfamily F, polypeptide 3)	1.16224	0.00609702
35.2	not assigned.unknown	SGN-U598006	BP904698	Unknown	1.16149	0.0173972
10.1.2	cell wall.precursor synthesis.UGE	SGN-U583215	TA42864_4081	UGE5 | UGE5 (UDP-D-GLUCOSE/UDP-D-GALACTOSE 4-EPIMERASE 5)	1.16083	0.0315614
34.22	transport.cyclic nucleotide or calcium regulated channels	SGN-U568271	AK325055	ATCNGC1, CNGC1 | CNGC1 (CYCLIC NUCLEOTIDE GATED CHANNEL 1)	1.15953	0.00533853
29.2.4	protein.synthesis.elongation	SGN-U575408	TA37782_4081	elongation factor 1-beta / EF-1-beta	1.15849	0.00917871
31.4	cell.vesicle transport	SGN-U597104	AK322959	coatomer protein complex, subunit beta 2 (beta prime), putative	1.15545	0.0466871
35.2	not assigned.unknown	SGN-U565478	DV104551	(ARABIDOPSIS THALIANA RAS ASSOCIATED WITH DIABETES PROTEIN 3)	1.15396	0.0491336
4.13	glycolysis.PK	SGN-U571796	TA36048_4081	PDH-E1 ALPHA | PDH-E1 ALPHA (PYRUVATE DEHYDROGENASE E1 ALPHA)	1.15231	0.0125898
35.3	not assigned.disagreeing hits	SGN-U592447	NM_001247565	fructose-1,6-bisphosphatase, putative	1.15192	0.00782116
35.2	not assigned.unknown	SGN-U580496	BG129184	2-oxoglutarate-dependent dioxygenase	1.15166	0.0423943
35.3	not assigned.disagreeing hits	SGN-U579502	AK323974	AGL69, FCL4, MAF4 | MAF4 (MADS AFFECTING FLOWERING 4)	1.15146	0.0272837
30.2.11	signalling.receptor kinases.leucine rich repeat XI	SGN-U572100	TA48836_4081	GSO1 | leucine-rich repeat transmembrane protein kinase, putative	1.15072	0.0163309
35.1	not assigned.no ontology	SGN-U581598	GO373949	haloacid dehalogenase-like hydrolase family protein	1.14888	0.0252567
18	Co-factor and vitamine metabolism	SGN-U584511	NM_001246885	TMT1, VTE4, G-TMT | G-TMT (GAMMA-TOCOPHEROL METHYLTRANSFERASE)	1.14863	0.00634017
34.99	transport.misc	SGN-U569158	AI483799	Unknown	1.14817	0.00361061
28.1	DNA.synthesis/chromatin structure	SGN-U580208		ATRAD21.3, SYN4 | ATRAD21.3/SYN4 (ARABIDOPSIS HOMOLOG OF RAD21 3)	1.14742	0.00660383
33.99	development.unspecified	SGN-U567807	TA54783_4081	nodulin MtN21 family protein	1.14704	0.00937437
35.1	not assigned.no ontology	SGN-U577362	GO373949	haloacid dehalogenase-like hydrolase family protein	1.14654	0.0122407
26.2	misc.UDP glucosyl and glucoronyl transferases	SGN-U567691	AK322767	UGT73B2 | UGT73B2; UDP-glycosyltransferase	1.14609	0.0464733
26.2	misc.UDP glucosyl and glucoronyl transferases	SGN-U599341	BI210410	galactosyl transferase GMA12/MNN10 family protein	1.14606	0.00424728
26.13	misc.acid and other phosphatases	SGN-U568743	TA46208_4081	phosphoric monoester hydrolase	1.14459	0.0131526
30.2.17	signalling.receptor kinases.DUF 26	SGN-U563388	AK324226	RLK4, CRK10 | CRK10 (CYSTEINE-RICH RLK10)	1.14351	0.0185546
20.2.1	stress.abiotic.heat	SGN-U570963	AK327305	BIP1 | BIP1	1.14299	0.00426639
28.1.1.5	DNA.synthesis/chromatin structure.retrotransposon/transposase.CACTA-like transposase	SGN-U564556	TC230974	Unknown	1.14162	0.0054688
11.1.3	lipid metabolism.FA synthesis and FA elongation.ketoacyl ACP synthase	SGN-U570215	AK322572	KAS III | KAS III (3-KETOACYL-ACYL CARRIER PROTEIN SYNTHASE III)	1.14112	0.00426639
29.5.11.5	protein.degradation.ubiquitin.ubiquitin protease	SGN-U569427	BI210821	UBP24 | UBP24 (UBIQUITIN-SPECIFIC PROTEASE 24)	1.13905	0.00434247
29.5.11.4.3.2	protein.degradation.ubiquitin.E3.SCF.FBOX	SGN-U567906	TA56085_4081	F-box family protein	1.13889	0.0104155
35.1	not assigned.no ontology	SGN-U563214	TA52106_4081	SPX (SYG1/Pho81/XPR1) domain-containing protein	1.13875	0.00593458
4.13	glycolysis.PK	SGN-U575372	AK326530	AT-E1 ALPHA | AT-E1 ALPHA (pyruvate dehydrogenase complex E1 alpha subunit)	1.13864	0.00484857
35.2	not assigned.unknown	SGN-U603097	AW093537	Unknown	1.13863	0.0121535
27.4	RNA.RNA binding	SGN-U579519	AK246918	GR-RBP7, GRP7, CCR2, ATGRP7 | ATGRP7 (COLD, CIRCADIAN RHYTHM, AND RNA BINDING 2)	1.13692	0.0055609
16.1.2.2	secondary metabolism.isoprenoids.mevalonate pathway.HMG-CoA synthase	SGN-U590860	AK321346	HMGS, EMB2778, MVA1 | MVA1 (HYDROXYMETHYLGLUTARYL-COA SYNTHASE)	1.13618	0.00615954
35.2	not assigned.unknown	SGN-U601428	AK320223	catalytic	1.13496	0.0117371
27.3.25	RNA.regulation of transcription.MYB domain transcription factor family	SGN-U563618	AI490010	AtMYB62, BW62B, BW62C, MYB62 | MYB62 (myb domain protein 62)	1.13448	0.0290216
29.2.2	protein.synthesis.misc ribososomal protein	SGN-U578260	NM_001247550	60S ribosomal protein L29 (RPL29B)	1.13432	0.00581666
35.3	not assigned.disagreeing hits	SGN-U582031	AK324494	Rho GDP-dissociation inhibitor family protein	1.1339	0.00978285
5.10	fermentation.aldehyde dehydrogenase	SGN-U576701	BW687028	ALDH22a1 | ALDH22a1 (ALDEHYDE DEHYDROGENASE 22A1)	1.13351	0.00601697
10.8.1	cell wall.pectin*esterases.PME	SGN-U575256	NM_001246928	ATPME3 | ATPME3 (Arabidopsis thaliana pectin methylesterase 3)	1.13319	0.00362201
29.5.11.20	protein.degradation.ubiquitin.proteasom	SGN-U601274	AK246325	RPN1A, AtRPN1a | AtRPN1a/RPN1A (26S proteasome regulatory subunit S2 1A)	1.13182	0.00816206
35.2	not assigned.unknown	SGN-U596676	AK325642	hydrolase, acting on carbon-nitrogen (but not peptide) bonds, in linear amides	1.13167	0.00393902
26.8	misc.nitrilases, *nitrile lyases, berberine bridge enzymes, reticuline oxidases, troponine reductases	SGN-U587417	AK327208	tropinone reductase, putative	1.13133	0.00703686
26.7	misc.oxidases - copper, flavone etc.	SGN-U568738	AK321718	SKS5 | SKS5 (SKU5 Similar 5)	1.13132	0.0494247
27.3.55	RNA.regulation of transcription.HDA	SGN-U571822	BT013616	HDA19, ATHD1, HDA1, RPD3A | HD1 (HISTONE DEACETYLASE19)	1.13123	0.0054313
35.2	not assigned.unknown	SGN-U581212	GO373375	Unknown	1.13076	0.0225996
26.28	misc.GDSL-motif lipase	SGN-U563797	AK325329	GDSL-motif lipase/hydrolase family protein	1.13007	0.0273173
35.2	not assigned.unknown	SGN-U602743	BG127276	Unknown	1.12981	0.018362
35.2	not assigned.unknown	SGN-U565561	TA56778_4081	Unknown	1.12977	0.00446813
35.2	not assigned.unknown	SGN-U578131	BG124350	hydrolase	1.12928	0.00819099
26.23	misc.rhodanese	SGN-U576844	AK323214	rhodanese-like domain-containing protein / PPIC-type PPIASE domain-containing protein	1.12877	0.00361164
35.2	not assigned.unknown	SGN-U568034	AK323970	Unknown	1.12871	0.00504091
29.8	protein assembly and cofactor ligation	SGN-U578041	AK319593	HCF136 | HCF136 (High chlorophyll fluorescence 136)	1.1286	0.00831849
34.13	transport.peptides and oligopeptides	SGN-U597513	BP906995	NTL1, ATNRT1:2 | ATNRT1:2 (NITRATE TRANSPORTER 1:2)	1.12831	0.00622198
35.2	not assigned.unknown	SGN-U568864	AK320187	binding	1.12768	0.00761473
11.1.2	lipid metabolism.FA synthesis and FA elongation.Acetyl CoA Transacylase	SGN-U572994	TA39671_4081	binding / catalytic/ transferase	1.12639	0.0173138
35.1	not assigned.no ontology	SGN-U583929	AI778124	translocation protein-related	1.12635	0.0141186
35.1	not assigned.no ontology	SGN-U578722	BT013105	lesion inducing protein-related	1.12621	0.00818475
34.16	transport.ABC transporters and multidrug resistance systems	SGN-U585040	BP894950	ATMRP10 | ATMRP10 (Arabidopsis thaliana multidrug resistance-associated protein 10)	1.12563	0.00776832
34.16	transport.ABC transporters and multidrug resistance systems	SGN-U602005	BF097481	ATATH1 | ATATH1 (ABC2 homolog 1)	1.12558	0.0108425
29.5.9	protein.degradation.AAA type	SGN-U580765	AK326125	AAA-type ATPase family protein	1.12533	0.0048471
26.10	misc.cytochrome P450	SGN-U574105	AK322756	CYP86, CYP86A1 | CYP86A1 (cytochrome P450, family 86, subfamily A, polypeptide 1)	1.12515	0.0193972
27.3.62	RNA.regulation of transcription.Nucleosome/chromatin assembly factor group	SGN-U566907	AW429152	high mobility group (HMG1/2) family protein	1.12332	0.00678325
35.2	not assigned.unknown	SGN-U566050	BW685235	Unknown	1.12097	0.0113224
30.2.17	signalling.receptor kinases.DUF 26	SGN-U563330	AK326711	RLK1 | RLK1 (RECEPTOR-LIKE PROTEIN KINASE 1)	1.11972	0.0178098
26.22	misc.short chain dehydrogenase/reductase (SDR)	SGN-U580274	BI929170	short-chain dehydrogenase/reductase (SDR) family protein	1.11882	0.00573535
35.3	not assigned.disagreeing hits	SGN-U587645	U21075	glycosyl hydrolase family 3 protein	1.11874	0.0104089
35.3	not assigned.disagreeing hits	SGN-U580714	BF051302	ATPP2-B12 | F-box family protein / SKP1 interacting partner 3-related	1.11788	0.0440845
29.5.11.3	protein.degradation.ubiquitin.E2	SGN-U581052	BG129530	UBC19 | UBC19 (UBIQUITIN-CONJUGATING ENZYME19)	1.11674	0.00671861
31.2	cell.division	SGN-U573498	AK326373	mitotic checkpoint family protein	1.1162	0.010108
31.1	cell.organisation	SGN-U563743	AJ785223	TFC E, PFI | PFI (PFIFFERLING)	1.11594	0.00452395
35.2	not assigned.unknown	SGN-U575520	AW031092	Unknown	1.1153	0.0232894
33.99	development.unspecified	SGN-U564311	BI204861	ANAC008 | ANAC008 (Arabidopsis NAC domain containing protein 8)	1.11529	0.00496973
35.2	not assigned.unknown	SGN-U586489	AK247237	Unknown	1.11368	0.00648874
35.2	not assigned.unknown	SGN-U585022	TA55813_4081	Unknown	1.11266	0.0101736
17.7.1.2	hormone metabolism.jasmonate.synthesis-degradation.lipoxygenase	SGN-U572041	BE451610	ATLOX2, LOX2 | LOX2 (LIPOXYGENASE 2)	1.11213	0.013594
19.10	tetrapyrrole synthesis.magnesium chelatase	SGN-U594672	TA37909_4081	CCH, CHLH, CCH1, GUN5 | GUN5 (GENOMES UNCOUPLED 5)	1.11211	0.0263213
34.3	transport.amino acids	SGN-U590453	AK326509	amino acid permease family protein	1.11164	0.00694033
29.2.1.1.1.1.17	protein.synthesis.ribosomal protein.prokaryotic.chloroplast.30S subunit.S17	SGN-U576007	DB722271	ORE4, CS17, PRPS17, RPS17 | RPS17 (ribosomal protein S17)	1.10952	0.0156975
27.3.35	RNA.regulation of transcription.bZIP transcription factor family	SGN-U566267	BI204701	ATBZIP44 | ATBZIP44 (ARABIDOPSIS THALIANA BASIC LEUCINE-ZIPPER 44)	1.10835	0.0065455
6.2	gluconeogenese/ glyoxylate cycle.malate synthase	SGN-U573204	AW648012	MLS | MLS (MALATE SYNTHASE)	1.10731	0.0322125
35.2	not assigned.unknown	SGN-U583906	BT013593	Unknown	1.10403	0.00380654
27.3.11	RNA.regulation of transcription.C2H2 zinc finger family	SGN-U573638	AK321518	zinc finger protein-related	1.10389	0.0129954
35.2	not assigned.unknown	SGN-U590370	AW934204	Unknown	1.10248	0.0212386
3.5	minor CHO metabolism.others	SGN-U584325	AI487026	mannose 6-phosphate reductase (NADPH-dependent), putative	1.10183	0.00465617
35.2	not assigned.unknown	SGN-U568124	AK324995	protein tyrosine phosphatase	1.10179	0.00594619
35.1	not assigned.no ontology	SGN-U567673	AK329241	SRO2 | SRO2 (SIMILAR TO RCD ONE 2)	1.1016	0.0119563
27.3.32	RNA.regulation of transcription.WRKY domain transcription factor family	SGN-U578656	AK322575	ATWRKY70, WRKY70 | WRKY70 (WRKY DNA-binding protein 70)	1.09808	0.0120514
34.2	transporter.sugars	SGN-U589402	AW623481	34 kda outer mitochondrial membrane protein porin	1.09716	0.00457992
8.2.10	TCA / org. transformation.other organic acid transformaitons.malic	SGN-U564710	BG134245	ankyrin repeat family protein	1.09709	0.00732595
35.2	not assigned.unknown	SGN-U580809	TA51175_4081	Unknown	1.0968	0.00751067
35.3	not assigned.disagreeing hits	SGN-U577961	AW649553	cold-stress inducible protein C17	1.09584	0.031285
35.2	not assigned.unknown	SGN-U597752	NM_001247513	stig1	1.09493	0.00606502
35.1	not assigned.no ontology	SGN-U600340	AK323238	LEM3 (ligand-effect modulator 3) family protein / CDC50 family protein	1.09436	0.0287551
35.3	not assigned.disagreeing hits	SGN-U564092	BT014571	ACR4 | ACR4 (ACT REPEAT 4)	1.09336	0.00932226
26.4	misc.beta 1,3 glucan hydrolases	SGN-U586345	AI778742	glycosyl hydrolase family protein 17	1.09324	0.0143229
35.1	not assigned.no ontology	SGN-U569747	AK319948	ATGUS3 | ATGUS3 (ARABIDOPSIS THALIANA GLUCURONIDASE 3)	1.09075	0.00478409
28.1.3	DNA.synthesis/chromatin structure.histone	SGN-U580517	TA53216_4081	histone H3	1.0905	0.0315803
29.4	protein.postranslational modification	SGN-U566705	AK319773	SIP3, SNRK3.14, CIPK6 | CIPK6 (CBL-INTERACTING PROTEIN KINASE 6)	1.09042	0.00869744
11.3.5	lipid metabolism.Phospholipid synthesis.diacylglycerol kinase	SGN-U604713	AJ784589	ATDGK2 | ATDGK2 (DIACYLGLYCEROL KINASE 2)	1.09023	0.00561
35.1	not assigned.no ontology	SGN-U567698	BI928699	metal-dependent phosphohydrolase HD domain-containing protein	1.09011	0.00587412
10.6.2	cell wall.degradation.mannan-xylose-arabinose-fucose	SGN-U562631	AB612975	glycosyl hydrolase family 3 protein	1.08894	0.00575712
30.2.3	signalling.receptor kinases.leucine rich repeat III	SGN-U597565	BP888947	leucine-rich repeat transmembrane protein kinase, putative	1.08856	0.00420889
35.2	not assigned.unknown	SGN-U577652	AK323242	Unknown	1.08688	0.0359243
11.9.3	lipid metabolism.lipid degradation.lysophospholipases	SGN-U590265	NM_001247934	PLD, PLDALPHA1 | PLDALPHA1 (PHOSPHOLIPASE D ALPHA 1)	1.08668	0.0129378
34.99	transport.misc	SGN-U565034	DB711244	MATE efflux family protein	1.08637	0.016895
27.1	RNA.processing	SGN-U564219	FS195544	SAD1 | SAD1 (SUPERSENSITIVE TO ABA AND DROUGHT 1)	1.08605	0.0128021
35.1.19	not assigned.no ontology.C2 domain-containing protein	SGN-U591334	AK323521	SRC2, (AT)SRC2 | (AT)SRC2/SRC2 (SOYBEAN GENE REGULATED BY COLD-2)	1.08563	0.00916451
35.2	not assigned.unknown	SGN-U568974	TA37830_4081	Unknown	1.0856	0.0186497
35.2	not assigned.unknown	SGN-U599004	AK324580	Unknown	1.08533	0.0104034
14.3	S-assimilation.sulfite redox	SGN-U577417	JQ341913	SIR | SIR (sulfite reductase); sulfite reductase (ferredoxin)	1.08429	0.00615954
35.2	not assigned.unknown	SGN-U579837	NM_001247954	JAZ1, TIFY10A | JAZ1/TIFY10A (JASMONATE-ZIM-DOMAIN PROTEIN 1)	1.08386	0.0475142
30.3	signalling.calcium	SGN-U580728	AI490245	TCH1, ACAM-1, CAM1 | CAM1 (CALMODULIN 1)	1.08376	0.0115727
20.1	stress.biotic	SGN-U570267	BI207419	avirulence-responsive protein-related	1.08372	0.0239416
35.2	not assigned.unknown	SGN-U585156	DB709432	Unknown	1.08261	0.00572117
17.2.3	hormone metabolism.auxin.induced-regulated-responsive-activated	SGN-U564627	BI422737	similar to auxin down-regulated protein ARG10	1.08238	0.020239
5.10	fermentation.aldehyde dehydrogenase	SGN-U584013	TA37853_4081	ALDH2, ALDH2B4 | ALDH2B4 (ALDEHYDE DEHYDROGENASE 2)	1.08193	0.0320379
35.2	not assigned.unknown	SGN-U576761	AK247433	Unknown	1.08175	0.0472435
35.2	not assigned.unknown	SGN-U584631	BI928208	Unknown	1.08121	0.00956417
31.3	cell.cycle	SGN-U583476	TA48029_4081	CYCD3;2 | CYCD3;2 (CYCLIN D3;2)	1.0812	0.00463922
35.2	not assigned.unknown	SGN-U604045	BI208128	nam-like protein 11	1.08112	0.006471
29.8	protein assembly and cofactor ligation	SGN-U571569	AK327831	YCF2.2 | hypothetical protein	1.08068	0.00995078
35.2	not assigned.unknown	SGN-U585999	GO373145	Unknown	1.08014	0.011048
34.19.1	transport.Major Intrinsic Proteins.PIP	SGN-U593596	BG130774	PIP2E, PIP2;6 | PIP2;6/PIP2E (plasma membrane intrinsic protein 2;6)	1.07961	0.0207465
35.3	not assigned.disagreeing hits	SGN-U591967	AI771162	oxidoreductase, 2OG-Fe(II) oxygenase family protein	1.07753	0.0221395
35.3	not assigned.disagreeing hits	SGN-U581157	BI206028	S-locus protein kinase, putative	1.07695	0.020906
29.3.2	protein.targeting.mitochondria	SGN-U565738	BW687445	TOM9-2, ATTOM22-V, TOM22-V | TOM22-V (TRANSLOCASE OUTER MITOCHONDRIAL MEMBRANE 22-V)	1.07638	0.023599
23.4.99	nucleotide metabolism.phosphotransfer and pyrophosphatases.misc	SGN-U565218		ATPPA4 | ATPPA4 (ARABIDOPSIS THALIANA PYROPHOSPHORYLASE 4)	1.07606	0.0179295
3.2.1	minor CHO metabolism.trehalose.TPS	SGN-U580026	TA44724_4081	TPS1, ATTPS1 | ATTPS1 (TREHALOSE-6-PHOSPHATE SYNTHASE)	1.07602	0.00618173
29.5.5	protein.degradation.serine protease	SGN-U576209	NM_001247762	SCPL20 | SCPL20 (serine carboxypeptidase-like 20)	1.07575	0.00461941
10.6.3	cell wall.degradation.pectate lyases and polygalacturonases	SGN-U579059	BT012841	PGIP1 | PGIP1 (POLYGALACTURONASE INHIBITING PROTEIN 1)	1.07538	0.0106274
35.1	not assigned.no ontology	SGN-U572080	AK320751	DBP2, CYL2 | CYL2/DBP2 (DNA POLYMERASE EPSILON SUBUNIT B)	1.0738	0.00694033
35.2	not assigned.unknown	SGN-U584101	BE459797	ATP binding / DNA binding	1.07379	0.0163308
35.2	not assigned.unknown	SGN-U568905	AK322145	PTAC9, OSB2 | OSB2/PTAC9 (PLASTID TRANSCRIPTIONALLY ACTIVE9)	1.07352	0.00398093
35.2	not assigned.unknown	SGN-U568454	AK324484	Unknown	1.07315	0.00481264
27.4	RNA.RNA binding	SGN-U567488	AK247395	RNA recognition motif (RRM)-containing protein	1.07148	0.00822672
29.3.4.2	protein.targeting.secretory pathway.golgi	SGN-U563732	AK324308	transport protein, putative	1.06863	0.00537141
10.2	cell wall.cellulose synthesis	SGN-U566229	TA43171_4081	CSLC12, ATCSLC12 | ATCSLC12 (Cellulose synthase-like C12)	1.0686	0.00555814
35.2	not assigned.unknown	SGN-U600739	BF096410	similar to exostosin family protein	1.06772	0.0172198
30.2.3	signalling.receptor kinases.leucine rich repeat III	SGN-U604726	BG642611	leucine-rich repeat transmembrane protein kinase, putative	1.06754	0.0150097
29.2.3	protein.synthesis.initiation	SGN-U572558	TC217682	EIF(ISO)4E, LSP, LSP1 | LSP1 (LOSS OF SUSCEPTIBILITY TO POTYVIRUSES)	1.06724	0.0135664
35.2	not assigned.unknown	SGN-U577225	BG131976	Unknown	1.06682	0.0113466
16.10	secondary metabolism.simple phenols	SGN-U577262	AW035109	LAC15, TT10 | TT10 (TRANSPARENT TESTA 10)	1.06544	0.0256213
20.1	stress.biotic	SGN-U579414	TA36568_4081	ATOSM34 | ATOSM34 (OSMOTIN 34)	1.065	0.0100522
20.1	stress.biotic	SGN-U603545	BI422997	ATOSM34 | ATOSM34 (OSMOTIN 34)	1.06449	0.023213
13.2.4.1	amino acid metabolism.degradation.branched-chain group.shared	SGN-U568125	AK247473	2-oxoisovalerate dehydrogenase, putative	1.06443	0.0115617
26.18	misc.invertase/pectin methylesterase inhibitor family protein	SGN-U584317	AI779401	invertase/pectin methylesterase inhibitor family protein	1.06296	0.0141475
29.4	protein.postranslational modification	SGN-U602666	BM410966	IBS1 | IBS1 (IMPAIRED IN BABA-INDUCED STERILITY 1)	1.06224	0.00459551
29.3	protein.targeting	SGN-U590317	BG124109	translocon-associated protein beta (TRAPB) family protein	1.06209	0.00544812
20.1.7	stress.biotic.PR-proteins	SGN-U582531	AK324760	disease resistance-responsive family protein	1.06198	0.0111281
33.99	development.unspecified	SGN-U563323	NM_001247043	ANAC072, RD26 | RD26 (RESPONSIVE TO DESSICATION 26)	1.0616	0.0157385
34.99	transport.misc	SGN-U564504	TA47616_4081	permease, putative	1.06037	0.00743533
35.3	not assigned.disagreeing hits	SGN-U571767	BT013743	cell division control protein CDC6b, putative (CDC6b)	1.05933	0.00740355
10.2	cell wall.cellulose synthesis	SGN-U604442	AK323254	COBL4, IRX6 | COBL4/IRX6 (COBRA-LIKE4)	1.05786	0.0118494
35.2	not assigned.unknown	SGN-U574985	AW218313	Unknown	1.05684	0.0112151
30.3	signalling.calcium	SGN-U602929	BI925114	IQD6 | IQD6 (IQ-domain 6)	1.05612	0.00434247
35.2	not assigned.unknown	SGN-U603661	AK327802	ATP binding / DNA binding	1.05611	0.00561
29.3.4.99	protein.targeting.secretory pathway.unspecified	SGN-U579118		protein transport protein sec61, putative	1.05601	0.0119994
27.1	RNA.processing	SGN-U566728	TA39696_4081	small nuclear ribonucleoprotein D1, putative	1.05561	0.0136337
35.1	not assigned.no ontology	SGN-U579144		DNA-binding protein-related	1.05294	0.00478409
27.3.67	RNA.regulation of transcription.putative transcription regulator	SGN-U600010	AK321302	PHD finger family protein	1.05271	0.0181763
35.2	not assigned.unknown	SGN-U590347	AK324500	binding	1.05219	0.0194496
35.2	not assigned.unknown	SGN-U585009	TC224102	Unknown	1.05163	0.00997592
35.2	not assigned.unknown	SGN-U578432	AK324597	nucleic acid binding	1.05123	0.0160961
29.5.5	protein.degradation.serine protease	SGN-U569758	BP902483	SCPL48 | SCPL48 (serine carboxypeptidase-like 48)	1.04995	0.0494196
28.1	DNA.synthesis/chromatin structure	SGN-U583123	AK327446	DNA primase, large subunit family	1.04987	0.00840083
35.2	not assigned.unknown	SGN-U604677	AK319685	Unknown	1.04931	0.0329714
29.5.5	protein.degradation.serine protease	SGN-U566079	AK325009	SCPL26 | SCPL26 (serine carboxypeptidase-like 26)	1.04923	0.00985589
33.99	development.unspecified	SGN-U603486	AK330095	integral membrane family protein / nodulin MtN21-related	1.04859	0.0115477
30.3	signalling.calcium	SGN-U566692	AI781905	calcium-binding EF hand family protein	1.04779	0.00682285
18	Co-factor and vitamine metabolism	SGN-U584511	NM_001246885	TMT1, VTE4, G-TMT | G-TMT (GAMMA-TOCOPHEROL METHYLTRANSFERASE)	1.04714	0.010558
35.1	not assigned.no ontology	SGN-U569918	AI486269	similar to harpin-induced protein-related	1.04674	0.0349724
30.3	signalling.calcium	SGN-U595376	BW690832	CRT3 | CRT3 (CALRETICULIN 3)	1.04633	0.0110989
35.2	not assigned.unknown	SGN-U599571	AW651108	33 kDa secretory protein-related	1.04563	0.00484488
34.22	transport.cyclic nucleotide or calcium regulated channels	SGN-U595415	AK325055	CNGC13, ATCNGC13 | ATCNGC13 (cyclic nucleotide gated channel 13)	1.04491	0.00845938
35.2	not assigned.unknown	SGN-U563370	TA49761_4081	Unknown	1.04451	0.00714235
30.5	signalling.G-proteins	SGN-U570512	AK325103	ARAC7, ATROP9, ATRAC7, RAC7, ROP9 | ARAC7/ATRAC7/ATROP9/RAC7/ROP9 (RHO-RELATED PROTEIN FROM PLANTS 9)	1.04406	0.00525745
30.4	signalling.phosphinositides	SGN-U581869	AK321086	inositol 1,3,4-trisphosphate 5/6-kinase	1.04384	0.00531932
23.4.99	nucleotide metabolism.phosphotransfer and pyrophosphatases.misc	SGN-U581120	BI206635	ATPPA3 | ATPPA3 (ARABIDOPSIS THALIANA PYROPHOSPHORYLASE 3)	1.04316	0.00760505
35.2	not assigned.unknown	SGN-U583364	AK329868	Unknown	1.0428	0.00431143
28.1.3	DNA.synthesis/chromatin structure.histone	SGN-U580664	GO373047	LLS1, PAO, ACD1 | ACD1 (ACCELERATED CELL DEATH 1)	1.0426	0.0179759
35.2	not assigned.unknown	SGN-U587710	DB716849	Unknown	1.04223	0.0351318
29.2.1.1.1.2.2	protein.synthesis.ribosomal protein.prokaryotic.chloroplast.50S subunit.L2	SGN-U579087	TA36326_4081	60S ribosomal protein L8 (RPL8C)	1.0422	0.00731392
11.2.4	lipid metabolism.FA desaturation.omega 6 desaturase	SGN-U564058	AK321995	FAD2 | FAD2 (FATTY ACID DESATURASE 2)	1.04145	0.0174327
29.2.2.50	protein.synthesis.misc ribososomal protein.BRIX	SGN-U575177	AK319451	brix domain-containing protein	1.04094	0.00937193
28.1	DNA.synthesis/chromatin structure	SGN-U573875	BT013038	MCM7, PRL | PRL (PROLIFERA)	1.04058	0.00889406
29.5.11.3	protein.degradation.ubiquitin.E2	SGN-U577667	GO372499	UBC28 | UBC28; ubiquitin-protein ligase	1.04042	0.00504091
2.2.1.3.2	major CHO metabolism.degradation.sucrose.invertases.cell wall	SGN-U584136	NM_001246913	ATCWINV2 | ATCWINV2 (ARABIDOPSIS THALIANA CELL WALL INVERTASE 2)	1.0404	0.0345103
35.1.5	not assigned.no ontology.pentatricopeptide (PPR) repeat-containing protein	SGN-U578461	TA54393_4081	pentatricopeptide (PPR) repeat-containing protein	1.04026	0.0265767
35.2	not assigned.unknown	SGN-U576169	AK320703	Unknown	1.03971	0.0141186
35.3	not assigned.disagreeing hits	SGN-U578997	TA37125_4081	HPD, PDS1 | PDS1 (PHYTOENE DESATURATION 1)	1.03934	0.0313261
35.3	not assigned.disagreeing hits	SGN-U580351	TA37997_4081	60S ribosomal protein L4/L1 (RPL4A)	1.03871	0.0128946
35.2	not assigned.unknown	SGN-U580648	AK319768	Unknown	1.03809	0.0173708
30.2.11	signalling.receptor kinases.leucine rich repeat XI	SGN-U582787	TA54678_4081	leucine-rich repeat family protein / protein kinase family protein	1.03787	0.00607986
34.99	transport.misc	SGN-U572132	AK246880	MATE efflux family protein	1.03733	0.0117695
31.1	cell.organisation	SGN-U562938	TA45815_4081	MEE66 | MEE66 (maternal effect embryo arrest 66)	1.03733	0.00719798
29.1	protein.aa activation	SGN-U583623	AK322339	pseudouridine synthase and archaeosine transglycosylase (PUA) domain-containing protein	1.03671	0.00946283
27.1	RNA.processing	SGN-U584333	DB685759	small nuclear ribonucleoprotein, putative	1.03624	0.00661379
26.13	misc.acid and other phosphatases	SGN-U600918	AK325263	ATPAP15, PAP15 | ATPAP15/PAP15 (purple acid phosphatase 15)	1.03572	0.0241232
30.7	signalling.14-3-3 proteins	SGN-U579480	AW621809	GF14 OMEGA, GRF2 | GRF2 (GENERAL REGULATORY FACTOR 2)	1.03552	0.0133183
28.1	DNA.synthesis/chromatin structure	SGN-U586357	BI922989	transducin family protein / WD-40 repeat family protein	1.03534	0.0373347
34.99	transport.misc	SGN-U564863	AK324410	integral membrane transporter family protein	1.03524	0.0075557
28.99	DNA.unspecified	SGN-U601089	AW934641	Unknown	1.03512	0.00840083
29.2.1.1.3.1.5	protein.synthesis.ribosomal protein.prokaryotic.unknown organellar.30S subunit.S5	SGN-U574821	TA50738_4081	ribosomal protein S5 family protein	1.0346	0.00628852
17.5.1	hormone metabolism.ethylene.synthesis-degradation	SGN-U565891	NM_001247097	ACS9, ETO3 | ETO3 (ETHYLENE OVERPRODUCING 3)	1.0344	0.00760505
27.3.44	RNA.regulation of transcription.Chromatin Remodeling Factors	SGN-U603668	AW160104	SNF2 domain-containing protein	1.03411	0.0120514
35.2	not assigned.unknown	SGN-U584817	TA53516_4081	trehalose-6-phosphate phosphatase	1.03365	0.01498
35.2	not assigned.unknown	SGN-U573709	BI203564	Unknown	1.03351	0.00560734
35.2	not assigned.unknown	SGN-U562953	AK320784	Unknown	1.03342	0.00661379
21.5	redox.peroxiredoxin	SGN-U579709	BG130403	2-CYS PRX B | 2-cys peroxiredoxin, chloroplast, putative	1.03316	0.00717678
20.1	stress.biotic	SGN-U578441	AK224718	pathogenesis-related protein 10	1.0327	0.0089219
26.10	misc.cytochrome P450	SGN-U579686	TA36516_4081	CYP72A9 | CYP72A9 (cytochrome P450, family 72, subfamily A, polypeptide 9)	1.03257	0.0103216
35.3	not assigned.disagreeing hits	SGN-U590925	AK323521	src2-like protein	1.03243	0.00463922
26.7	misc.oxidases - copper, flavone etc.	SGN-U568742	AK321556	SKS17 | SKS17 (SKU5 Similar 17)	1.03236	0.022877
21.1	redox.thioredoxin	SGN-U579739	BW687555	ATTRX H1, ATTRX1 | ATTRX1 (Arabidopsis thaliana thioredoxin H-type 1)	1.03155	0.00877038
35.2	not assigned.unknown	SGN-U575905	TA55898_4081	Unknown	1.03129	0.00757959
35.3	not assigned.disagreeing hits	SGN-U575061	AK324018	similar to Rab5-interacting family protein	1.0311	0.0161111
35.3	not assigned.disagreeing hits	SGN-U580759	AW032557	AtGRF1 | AtGRF1 (GROWTH-REGULATING FACTOR 1)	1.03108	0.00561
35.1	not assigned.no ontology	SGN-U583730	TA51252_4081	SH3 domain-containing protein 2 (SH3P2)	1.03066	0.016293
34.9	transport.metabolite transporters at the mitochondrial membrane	SGN-U564456	AK320575	mitochondrial substrate carrier family protein	1.03054	0.0115071
35.3	not assigned.disagreeing hits	SGN-U583152	AK326000	L-asparaginase, putative	1.03047	0.00919185
26.2	misc.UDP glucosyl and glucoronyl transferases	SGN-U567225	TA53710_4081	GAUT3 | GAUT3 (Galacturonosyltransferase 3)	1.03026	0.00984054
34.99	transport.misc	SGN-U601431	AW933158	SEC14 cytosolic factor, putative	1.03001	0.00725919
34.2	transporter.sugars	SGN-U565600	AK320204	ATPLT5 | ATPLT5 (POLYOL TRANSPORTER 5)	1.02929	0.0395537
35.1	not assigned.no ontology	SGN-U603556	BP890881	similar to Nrap protein	1.02853	0.00645222
5.10	fermentation.aldehyde dehydrogenase	SGN-U587030	AK321263	ALDH7B4 | ALDH7B4 (ALDEHYDE DEHYDROGENASE 7B4)	1.0284	0.0194579
29.5.3	protein.degradation.cysteine protease	SGN-U569507	AK326123	cysteine proteinase, putative / thiol protease, putative	1.02766	0.00533853
28.1	DNA.synthesis/chromatin structure	SGN-U566679	BM535749	M protein repeat-containing protein	1.02745	0.0120285
35.2	not assigned.unknown	SGN-U571512	AK319860	similar to transferase, transferring glycosyl groups	1.02675	0.00562936
29.2.1.2.1.25	protein.synthesis.ribosomal protein.eukaryotic.40S subunit.S25	SGN-U591470	TA39249_4081	40S ribosomal protein S25 (RPS25B)	1.02598	0.00785235
29.4	protein.postranslational modification	SGN-U582812	AK326088	ATS6K2, S6K2, ATPK2, ATPK19 | ATPK19 (ARABIDOPSIS THALIANA PROTEIN KINASE 19)	1.02589	0.00682285
35.2	not assigned.unknown	SGN-U593090	AJ784691	Unknown	1.02564	0.00525745
35.3	not assigned.disagreeing hits	SGN-U583496	AK322816	biotin/lipoyl attachment domain-containing protein	1.02555	0.0203318
27.3.62	RNA.regulation of transcription.Nucleosome/chromatin assembly factor group	SGN-U564375	AW154813	DDT domain-containing protein	1.02529	0.00458646
35.3	not assigned.disagreeing hits	SGN-U585607	BW688729	ATPP2-B12 | ATPP2-B12 (Phloem protein 2-B12)	1.02501	0.0117742
31.3	cell.cycle	SGN-U565450	NM_001246839	CYCA2;4 | CYCA2;4 (CYCLIN A2;4)	1.0247	0.0113202
29.4	protein.postranslational modification	SGN-U579369	TA42693_4081	protein kinase family protein	1.02463	0.00531459
35.2	not assigned.unknown	SGN-U567302	AW092697	PMR5 | PMR5 (POWDERY MILDEW RESISTANT 5)	1.02458	0.00856877
26.13	misc.acid and other phosphatases	SGN-U585240	AK325263	ATPAP15, PAP15 | ATPAP15/PAP15 (purple acid phosphatase 15)	1.02413	0.0159023
29.2.1.2.2.537	protein.synthesis.ribosomal protein.eukaryotic.60S subunit.L37A	SGN-U581034	TA36407_4081	60S ribosomal protein L37a (RPL37aB)	1.02406	0.0171725
35.2	not assigned.unknown	SGN-U564821	AK247757	Unknown	1.02391	0.00557803
28.1	DNA.synthesis/chromatin structure	SGN-U582081	AK322330	nucleolar protein, putative	1.02321	0.0125881
35.2	not assigned.unknown	SGN-U564831	TA57026_4081	Unknown	1.02317	0.0243252
27.3.3	RNA.regulation of transcription.AP2/EREBP, APETALA2/Ethylene-responsive element binding protein family	SGN-U580201	AK326004	FLO2, FL1, AP2 | AP2 (APETALA 2)	1.02297	0.0105207
35.1	not assigned.no ontology	SGN-U594133	ES896896	ChaC-like family protein	1.02261	0.0290126
23.3.2.2	nucleotide metabolism.salvage.nucleoside kinases.uridine kinase	SGN-U589436	DB701797	phosphoribulokinase/uridine kinase family protein	1.02186	0.0130707
30.3	signalling.calcium	SGN-U582426	BT012792	CPK11, ATCDPK2 | ATCDPK2 (CALCIUM-DEPENDENT PROTEIN KINASE 2)	1.02155	0.00621884
35.2	not assigned.unknown	SGN-U599298	BG129247	Unknown	1.02097	0.0131398
11.2.1	lipid metabolism.FA desaturation.desaturase	SGN-U569117	AK319952	FADB, JB67, ADS3, FAD5 | FAD5 (FATTY ACID DESATURASE 5)	1.02076	0.00778955
34.22	transport.cyclic nucleotide or calcium regulated channels	SGN-U598763	DB689254	ATCNGC1, CNGC1 | CNGC1 (CYCLIC NUCLEOTIDE GATED CHANNEL 1)	1.02026	0.0243526
35.2	not assigned.unknown	SGN-U567705	AK224872	Unknown	1.01981	0.00493903
34.22	transport.cyclic nucleotide or calcium regulated channels	SGN-U582911	AK321302	CNGC18, ATCNGC18 | ATCNGC18/CNGC18 (CYCLIC NUCLEOTIDE-GATED CHANNEL 18)	1.01975	0.0385008
34.99	transport.misc	SGN-U563072	BI206775	MATE efflux protein-related	1.01814	0.0220597
21.3	redox.heme	SGN-U599417	BW690751	GLB3 | GLB3 (2-on-2 hemoglobin like gene 3)	1.01793	0.020583
11.1.6	lipid metabolism.FA synthesis and FA elongation.enoyl ACP reductase	SGN-U575779	TA39012_4081	ENR1, MOD1 | MOD1 (MOSAIC DEATH 1)	1.01785	0.0280068
29.2.1.2.2.23	protein.synthesis.ribosomal protein.eukaryotic.60S subunit.L23	SGN-U593366	AK328602	EMB2171 | EMB2171 (EMBRYO DEFECTIVE 2171)	1.01691	0.00581198
35.2	not assigned.unknown	SGN-U582826	AK328294	Unknown	1.01646	0.0118098
17.2.3	hormone metabolism.auxin.induced-regulated-responsive-activated	SGN-U588519	AK326997	Unknown	1.01606	0.0173228
35.2	not assigned.unknown	SGN-U566061	AW624869	Unknown	1.01593	0.019841
29.4	protein.postranslational modification	SGN-U584777	TA39798_4081	calcium-binding EF hand family protein	1.01586	0.00809045
29.2.2	protein.synthesis.misc ribososomal protein	SGN-U574867	AK327372	ribosomal protein L4 family protein	1.01539	0.00810255
13.1.1.2	amino acid metabolism.synthesis.central amino acid metabolism.aspartate	SGN-U567390	AK247511	aminotransferase class I and II family protein	1.01457	0.0076631
34.9	transport.metabolite transporters at the mitochondrial membrane	SGN-U579511	AK324581	mitochondrial substrate carrier family protein	1.01448	0.0119275
35.3	not assigned.disagreeing hits	SGN-U589847	AK322188	Unknown	1.0142	0.00661379
10.2.1	cell wall.cellulose synthesis.cellulose synthase	SGN-U586058	DB698684	CSLG3, ATCSLG3 | ATCSLG3 (Cellulose synthase-like G3)	1.01276	0.0123244
35.2	not assigned.unknown	SGN-U579374	AJ785030	Unknown	1.0124	0.0116035
9.4	mitochondrial electron transport / ATP synthesis.alternative oxidase	SGN-U589544	NM_001247191	ATAOX1A, AOX1A | AOX1A (alternative oxidase 1A)	1.01195	0.0104155
9.9	mitochondrial electron transport / ATP synthesis.F1-ATPase	SGN-U580393	AW038405	ATP synthase epsilon chain, mitochondrial	1.01166	0.0267614
26.10	misc.cytochrome P450	SGN-U573255	BT012820	CYP75B1, D501, TT7 | TT7 (TRANSPARENT TESTA 7)	1.01149	0.0280636
35.2	not assigned.unknown	SGN-U562837	BI923373	Unknown	1.01127	0.00984054
27.3.99	RNA.regulation of transcription.unclassified	SGN-U564367	AW648605	chloroplast nucleoid DNA-binding protein-related	1.01078	0.0243077
35.2	not assigned.unknown	SGN-U573251	AK248060	Unknown	1.0099	0.00925613
11.8.1	lipid metabolism.''exotics'' (steroids, squalene etc).sphingolipids	SGN-U579336	AK321495	delta-8 sphingolipid desaturase (SLD1)	1.00939	0.00882969
1.1.4	PS.lightreaction.ATP synthase	SGN-U584963	BT013143	ATPA | Encodes the ATPase alpha subunit, which is a subunit of ATP synthase and part of the CF1 portion which catalyzes the conversion of ADP to ATP using the proton motive force.	1.00893	0.00600238
23.3.2.1	nucleotide metabolism.salvage.nucleoside kinases.adenosine kinase	SGN-U586226	BT012983	ADK2 | ADK2 (ADENOSINE KINASE 2)	1.00867	0.00531459
26.7	misc.oxidases - copper, flavone etc.	SGN-U581565	AK247107	polyphenol oxidase	1.00867	0.0123134
29.5.11	protein.degradation.ubiquitin	SGN-U587700	AI898544	UBP24 | UBP24 (UBIQUITIN-SPECIFIC PROTEASE 24)	1.00847	0.0222686
34.99	transport.misc	SGN-U599539	BF097431	MATE efflux family protein	1.00826	0.00781837
26.4	misc.beta 1,3 glucan hydrolases	SGN-U568358	AK324687	glycosyl hydrolase family protein 17	1.00794	0.0170569
34.11	transport.NDP-sugars at the ER	SGN-U583062		ATUTR3, UTR3 | ATUTR3/UTR3 (UDP-GALACTOSE TRANSPORTER 3)	1.00793	0.00623888
26.7	misc.oxidases - copper, flavone etc.	SGN-U594163	TA53396_4081	amine oxidase-related	1.00764	0.00714235
10.5.5	cell wall.cell wall proteins.RGP	SGN-U577151	NM_001247625	ATRGP1, ATRGP, RGP1 | RGP1 (REVERSIBLY GLYCOSYLATED POLYPEPTIDE 1)	1.00601	0.00962156
33.99	development.unspecified	SGN-U567572	NM_001247634	dem protein-related / defective embryo and meristems protein-related	1.00582	0.0087845
17.3.1.2.4	hormone metabolism.brassinosteroid.synthesis-degradation.sterols.FACKEL	SGN-U582281	NM_001251870	HYD2, ELL1, FK | FK (FACKEL)	1.00514	0.0119994
29.5.3	protein.degradation.cysteine protease	SGN-U577702	Z48736	AALP | AALP (ARABIDOPSIS ALEURAIN-LIKE PROTEASE)	1.00494	0.00607986
21.1	redox.thioredoxin	SGN-U577811	AK323054	ATPDIL1-1 | ATPDIL1-1 (PDI-LIKE 1-1)	1.00441	0.00867852
35.2	not assigned.unknown	SGN-U582981	DB701090	Unknown	1.00421	0.0142102
35.1	not assigned.no ontology	SGN-U562677	AI486252	tryptophan/tyrosine permease family protein	1.0036	0.0186497
10.2.1	cell wall.cellulose synthesis.cellulose synthase	SGN-U567218	EG553904	CSLD2, ATCSLD2 | ATCSLD2 (Cellulose synthase-like D2)	1.00354	0.00856877
10.6.3	cell wall.degradation.pectate lyases and polygalacturonases	SGN-U585251	NM_001247100	pectate lyase family protein	1.00351	0.0128944
29.2.1.1.3.2.36	protein.synthesis.ribosomal protein.prokaryotic.unknown organellar.50S subunit.L36	SGN-U562868	AK328662	ribosomal protein L36 family protein	1.00307	0.0125858
17.5.2	hormone metabolism.ethylene.signal transduction	SGN-U583503	NM_001247583	AP2 domain-containing transcription factor, putative	1.00297	0.0133694
34.19.4	transport.Major Intrinsic Proteins.SIP	SGN-U591774	GO372236	SIP1;1, SIP1A | SIP1;1 (SMALL AND BASIC INTRINSIC PROTEIN 1A)	1.00235	0.0122407
20.1	stress.biotic	SGN-U585479	NP000615	Unknown	1.0014	0.0129378
35.2	not assigned.unknown	SGN-U585103	BT014245	Unknown	1.00096	0.0190528
29.2.2	protein.synthesis.misc ribososomal protein	SGN-U565717	GO374533	60S ribosomal protein L15 (RPL15A)	1.00063	0.00725388
30.2.99	signalling.receptor kinases.misc	SGN-U575324	AK247169	serine/threonine protein kinase, putative	1.00058	0.00714424
27.3.99	RNA.regulation of transcription.unclassified	SGN-U574306	AK321625	ATLA1 | ATLA1 (ARABIDOPSIS THALIANA LA PROTEIN 1)	1.00023	0.0314857
35.2	not assigned.unknown	SGN-U585546	AK247404	Unknown	1.00017	0.00675631
35.2	not assigned.unknown	SGN-U575201	AK320292	anion exchange family protein	1.00015	0.00982098
29.2.2	protein.synthesis.misc ribososomal protein	SGN-U577863	GO375309	ribosomal protein L20 family protein	1.00002	0.0149263

## Sheet: Tab 13. Roots MM-KO down
Supplementary Table 13. List of down-regulated genes (log2 ratio sub-/optimal temperature ≤−1 and q-value<0.05) detected only in the roots ('Moneymaker') of the grafting combination MM/KO under sub-optimal temperature.
BinCode	BinName	SGN	NCBI	description	MM/KO Log FC	adj.P.Val
35.2	not assigned.unknown	SGN-U574979	AW219934	Unknown	-5.10279	0.0138151
20.2.99	stress.abiotic.unspecified	SGN-U573221	TA56697_4081	Major latex-like protein Bet v I allergen	-3.7723	0.0498668
8.2.10	TCA / org. transformation.other organic acid transformaitons.malic	SGN-U589064	AW031582	Unknown Protein (AHRD V1)Dehydration-responsive protein RD22	-3.49586	0.00148328
35.2	not assigned.unknown	SGN-U569998	TA44607_4081	Unknown	-3.44994	0.0241232
26.10	misc.cytochrome P450	SGN-U565273	AW651341	CYP82C2 | CYP82C2 (cytochrome P450, family 82, subfamily C, polypeptide 2)	-3.22361	0.00291739
16.2	secondary metabolism.phenylpropanoids	SGN-U575022	TA46410_4081	O-methyltransferase 3	-3.22304	0.00411167
10.6.3	cell wall.degradation.pectate lyases and polygalacturonases	SGN-U585266	DV103658	BURP domain-containing protein / polygalacturonase, putative	-3.09609	0.00214241
27.3.20	RNA.regulation of transcription.G2-like transcription factor family, GARP	SGN-U583163	NP1427479	Myb family transcription factor SHAQKYF class	-3.07324	0.0021081
35.2	not assigned.unknown	SGN-U576946	DV105201	Unknown	-3.00283	0.0149263
13.1.4.1.4	amino acid metabolism.synthesis.branched chain group.common.branched-chain amino acid aminotransferase	SGN-U569828	AW223114	Branched-chain amino acid aminotransferase	-2.99682	0.00180869
26.10	misc.cytochrome P450	SGN-U575254	TA49475_4081	Cytochrome P450 E-class, group I	-2.9766	0.00249934
35.2	not assigned.unknown	SGN-U582549	DB693091	Unknown	-2.94419	0.00107935
13.2.6.2	amino acid metabolism.degradation.aromatic aa.tyrosine	SGN-U585362	BM410725	Fumarylacetoacetase	-2.89803	0.00179782
35.2	not assigned.unknown	SGN-U566341	BF114042	Unknown	-2.87586	0.00179782
16.2.1.7	secondary metabolism.phenylpropanoids.lignin biosynthesis.CCR1	SGN-U572681	TA54590_4081	cinnamoyl-CoA reductase-related	-2.79142	0.00179782
35.2	not assigned.unknown	SGN-U583883	TA54478_4081	Unknown	-2.73717	0.00147048
12.1.1	N-metabolism.nitrate metabolism.NR	SGN-U579543	DY523708	B29, NIA2-1, CHL3, NR, NR2, NIA2 | NIA2 (NITRATE REDUCTASE 2)	-2.73089	0.00170778
29.5.5	protein.degradation.serine protease	SGN-U585997	BI210344	Serine carboxypeptidase 1	-2.7052	0.00369804
17.5.1	hormone metabolism.ethylene.synthesis-degradation	SGN-U582289	EG553907	oxidoreductase, 2OG-Fe(II) oxygenase family protein	-2.70368	0.00133046
35.2	not assigned.unknown	SGN-U594983	BG713830	Unknown	-2.70305	0.0254585
35.1	not assigned.no ontology	SGN-U567240	TA56972_4081	Hydroxycinnamoyl CoA quinate transferase	-2.67134	0.0017428
29.5.11.4.2	protein.degradation.ubiquitin.E3.RING	SGN-U562848	AI483537	zinc finger (C3HC4-type RING finger) family protein	-2.66748	0.00152705
35.2	not assigned.unknown	SGN-U585945	DB696245	Unknown Protein	-2.64005	0.00152705
16.1.5	secondary metabolism.isoprenoids.terpenoids	SGN-U590970	AY840092	Monoterpenoid synthase 2	-2.58335	0.00179782
21.4	redox.glutaredoxins	SGN-U597671	DB682649	glutaredoxin family protein	-2.55785	0.00147048
35.2	not assigned.unknown	SGN-U584557	AI782257	Unknown	-2.52137	0.00215663
35.2	not assigned.unknown	SGN-U586884	BF114177	Unknown	-2.5202	0.006228
35.2	not assigned.unknown	SGN-U599418	AW621279	Unknown Protein	-2.51749	0.00423905
23.1.3	nucleotide metabolism.synthesis.PRS-PP	SGN-U581370	AK247885	Ribose-phosphate pyrophosphokinase 2 / phosphoribosyl diphosphate synthetase 2 (PRS2)	-2.49579	0.00261957
11.9.2.1	lipid metabolism.lipid degradation.lipases.triacylglycerol lipase	SGN-U577332	BG131086	fructose-1,6-bisphosphatase, putative / D-fructose-1,6-bisphosphate 1-phosphohydrolase	-2.45559	0.00457992
11.1.8	lipid metabolism.FA synthesis and FA elongation.acyl coa ligase	SGN-U588040	BF096265	EST360314 tomato nutrient deficient	-2.45472	0.00191661
23.2	nucleotide metabolism.degradation	SGN-U577747	BG131246	Ectonucleoside triphosphate diphosphohydrolase 6 Nucleoside phosphatase GDA1/CD39	-2.43827	0.00459402
35.2	not assigned.unknown	SGN-U562812	AK247214	RNA helicase, putative	-2.4106	0.00525745
27.3.24	RNA.regulation of transcription.MADS box transcription factor family	SGN-U569575	AK247462	MADS-box family protein | MADS-box transcription factor 50	-2.38169	0.00147048
11.9.2.1	lipid metabolism.lipid degradation.lipases.triacylglycerol lipase	SGN-U577332	AW651229	Lipase-like class 3	-2.37999	0.00743533
35.2	not assigned.unknown	SGN-U572585	BI422106	Unknown	-2.36337	0.00362201
27.3.46	RNA.regulation of transcription.DNA methyltransferases	SGN-U581202	TA55071_4081	DNA (Cytosine-5-)-methyltransferase 3 C-5 cytosine-specific DNA methylase	-2.35337	0.00179782
10.7	cell wall.modification	SGN-U578397	TA54505_4081	Xyloglucan endotransglucosylase/hydrolase 2	-2.3238	0.00347239
26.10	misc.cytochrome P450	SGN-U567473	BF097967	Cytochrome P450 family protein E-class, group I	-2.30253	0.00372967
27.3.35	RNA.regulation of transcription.bZIP transcription factor family	SGN-U572908	BE450859	ATBZIP42 | bZIP transcription factor family protein	-2.27442	0.00757959
10.7	cell wall.modification	SGN-U577727	DQ234354	beta-expansin precursor	-2.25426	0.0109169
35.2	not assigned.unknown	SGN-U570534	TA54117_4081	formamidase	-2.25384	0.0012871
23.2	nucleotide metabolism.degradation	SGN-U600260	BG131498	Apyrase	-2.25107	0.00382418
35.2	not assigned.unknown	SGN-U594881	AK247138	cyclin A1 [Solanum lycopersicum] similar to Os06g0163200 [Oryza sativa (japonica cultivar-group)]	-2.25001	0.00147048
34.10	transport.nucleotides	SGN-U584176	BI205696	ATPUP11 | ATPUP11 (Arabidopsis thaliana purine permease 11); purine transporter	-2.22097	0.00148328
35.1.40	not assigned.no ontology.glycine rich proteins	SGN-U571038	TA41190_4081	AT2G45380 protein	-2.21608	0.00223153
26.9	misc.glutathione S transferases	SGN-U599987	DV105092	TGSTU25 | ATGSTU25 (Arabidopsis thaliana Glutathione S-transferase (class tau) 25)	-2.21268	0.00179782
35.2	not assigned.unknown	SGN-U569320	TA55639_4081	zinc finger (C3HC4-type RING finger) family protein	-2.18971	0.00180869
20.2.99	stress.abiotic.unspecified	SGN-U564429	BF113820	Major latex-like protein	-2.18128	0.00356239
35.2	not assigned.unknown	SGN-U579741	TA48601_4081	similar to unknown protein	-2.14524	0.00162946
16.1.5	secondary metabolism.isoprenoids.terpenoids	SGN-U579603	BG131411	Monoterpenoid synthase 2	-2.13712	0.00357251
35.2	not assigned.unknown	SGN-U564553	BI934060	Coiled-coil domain-containing protein 109A	-2.12865	0.00478304
35.2	not assigned.unknown	SGN-U596640	BI928771	SP1a /RYanodine receptor SPRY domain containing protein	-2.12142	0.00719963
35.1	not assigned.no ontology	SGN-U587593	TA56935_4081	Leucine-rich repeat-like protein	-2.12017	0.00296798
26.16	misc.myrosinases-lectin-jacalin	SGN-U577384	DB721794	jacalin lectin family protein	-2.09446	0.00223153
26.3	misc.gluco-, galacto- and mannosidases	SGN-U591793	DB704940	Beta-glucosidase 47 Glycoside hydrolase, family 1	-2.08683	0.00179782
27.4	RNA.RNA binding	SGN-U577339	BW687298	GR-RBP7, CCR2, ATGRP7 | ATGRP7 (COLD, CIRCADIAN RHYTHM, AND RNA BINDING 2) Glycine-rich RNA-binding protein	-2.07508	0.00208561
35.1	not assigned.no ontology	SGN-U577745	TA37617_4081	similar to unknown protein [Arabidopsis thaliana] (TAIR:AT5G42050.1)	-2.06584	0.00239662
35.2	not assigned.unknown	SGN-U597367	BP890349	Unknown	-2.0656	0.00356849
26.22	misc.short chain dehydrogenase/reductase (SDR)	SGN-U580225	TA51929_4081	Tasselseed2-like short-chain dehydrogenase/reductase	-2.06389	0.00454885
35.2	not assigned.unknown	SGN-U579247	BG628760	Unknown oxidoreductase activity	-2.06283	0.013565
35.2	not assigned.unknown	SGN-U585107	DB693901	Unknown	-2.06144	0.00523724
35.2	not assigned.unknown	SGN-U603078	BG642864	CAM 9 Calmodulin 9 calcium binding calcium ion binding	-2.04602	0.00717678
30.2.17	signalling.receptor kinases.DUF 26	SGN-U571180	AF230198	protein kinase LESK1	-2.04278	0.00215982
21.4	redox.glutaredoxins	SGN-U564913	AW040108	glutaredoxin family protein	-2.02838	0.00180869
27.3.25	RNA.regulation of transcription.MYB domain transcription factor family	SGN-U595315	AW442364	AtMYB59, MYB59 | MYB59 (myb domain protein 59); DNA binding / transcription factor	-2.02629	0.00252693
35.3	not assigned.disagreeing hits	SGN-U579605	TA39972_4081	partialpolyphenol oxidase A	-2.0155	0.00277568
17.5.3	hormone metabolism.ethylene.induced-regulated-responsive-activated	SGN-U588289	CK715041	BHLH transcription factor-like protein	-2.01427	0.00457992
35.2	not assigned.unknown	SGN-U570767	DB697345	Unknown	-2.01099	0.00180948
3.5	minor CHO metabolism.others	SGN-U580238	BW691658	Reductase 2	-2.00928	0.00597909
27.3.5	RNA.regulation of transcription.ARR	SGN-U566472	GO372605	ARR15 | ARR15 (RESPONSE REGULATOR 15)	-1.9959	0.00307469
11.9.2.1	lipid metabolism.lipid degradation.lipases.triacylglycerol lipase	SGN-U575841	AK322920	triacylglycerol lipase	-1.9775	0.00382418
35.2	not assigned.unknown	SGN-U568184	ES897358	Unknown	-1.97334	0.0105161
35.2	not assigned.unknown	SGN-U603907	BP891479	Unknown	-1.96299	0.00292205
1.1.2.2	PS.lightreaction.photosystem I.PSI polypeptide subunits	SGN-U581403	BF096921	PSAA | Encodes psaA protein comprising the reaction center for photosystem I along with psaB protein	-1.96021	0.00224886
35.3	not assigned.disagreeing hits	SGN-U581326	CD003137	wound-responsive protein, putative	-1.95244	0.00554923
26.10	misc.cytochrome P450	SGN-U566831	AK320874	CYP71A22 | CYP71A22 (cytochrome P450, family 71, subfamily A, polypeptide 22)	-1.92698	0.00179782
35.2	not assigned.unknown	SGN-U602192	BW688716	Unknown	-1.92641	0.00184267
13.1.4.1	amino acid metabolism.synthesis.branched chain group.common	SGN-U572742	GO373346	ALS, AHAS, TZP5, IMR1, CSR1 | CSR1 (CHLORSULFURON/IMIDAZOLINONE RESISTANT 1)	-1.92156	0.00184267
26.3	misc.gluco-, galacto- and mannosidases	SGN-U600154	AK324830	BGLU46 | BGLU46; hydrolase, hydrolyzing O-glycosyl compounds	-1.90808	0.00210679
34.99	transport.misc	SGN-U564625	BW685195	AWPM-19-like membrane family protein	-1.90283	0.00152705
35.3	not assigned.disagreeing hits	SGN-U578946	AK321464	ATU2AF35A | ATU2AF35A	-1.89631	0.00224886
23.2	nucleotide metabolism.degradation	SGN-U585151	AK322648	RNA binding / adenosine deaminase	-1.89334	0.00414711
10.7	cell wall.modification	SGN-U582695	TA56542_4081	EXPR, AT-EXPR, ATEXPR1, ATHEXP BETA 3.1, ATEXLB1 | ATEXLB1 (ARABIDOPSIS THALIANA EXPANSIN-LIKE B1)	-1.88911	0.0063456
35.2	not assigned.unknown	SGN-U575606	BI928030	Unknown	-1.88385	0.0021081
35.2	not assigned.unknown	SGN-U592552	GO373573	heat shock protein	-1.87593	0.0143278
20.2.1	stress.abiotic.heat	SGN-U591410	AI771467	ATJ, ATJ3 | ATJ3 (Arabidopsis thaliana DnaJ homologue 3)	-1.87375	0.00427543
17.2.3	hormone metabolism.auxin.induced-regulated-responsive-activated	SGN-U563523	AI772038	auxin-responsive protein, putative	-1.86614	0.0155523
23.1.3	nucleotide metabolism.synthesis.PRS-PP	SGN-U581370	AK247885	ribose-phosphate pyrophosphokinase 2	-1.85916	0.00356239
35.3	not assigned.disagreeing hits	SGN-U591988	BE462248	polyphenol oxidase b	-1.85561	0.00544285
35.2	not assigned.unknown	SGN-U579741	AK247134	Unknown	-1.85103	0.00660383
19.14	tetrapyrrole synthesis.protochlorophyllide reductase	SGN-U578669	AK319497	PORA | PORA (Protochlorophyllide reductase A)	-1.8499	0.00307032
35.1	not assigned.no ontology	SGN-U582833	BF114308	translation release factor	-1.84824	0.00299842
35.2	not assigned.unknown	SGN-U598048	BP902933	Unknown	-1.84494	0.00184267
35.2	not assigned.unknown	SGN-U582464	TA57083_4081	Unknown	-1.81927	0.00466266
20.2.1	stress.abiotic.heat	SGN-U593108	DB706064	ATJ, ATJ3 | ATJ3 (Arabidopsis thaliana DnaJ homologue 3)	-1.81613	0.00162604
26.16	misc.myrosinases-lectin-jacalin	SGN-U577384	AK327821	jacalin lectin family protein	-1.81184	0.00322176
35.2	not assigned.unknown	SGN-U563310	AK320213	Unknown	-1.79824	0.00235732
27.3.6	RNA.regulation of transcription.bHLH,Basic Helix-Loop-Helix family	SGN-U576530	AK323121	basic helix-loop-helix (bHLH) family protein	-1.78911	0.00356849
34.5	transport.ammonium	SGN-U577075	NM_001247324	ATAMT1;2 | ATAMT1;2 (AMMONIUM TRANSPORTER 1;2)	-1.78824	0.0423096
27.3.24	RNA.regulation of transcription.MADS box transcription factor family	SGN-U577167	BT013384	SOC1, AGL20 | AGL20 (AGAMOUS-LIKE 20)	-1.78352	0.00187739
16.2.1.1	secondary metabolism.phenylpropanoids.lignin biosynthesis.PAL	SGN-U577677	AW624595	PAL1 | PAL1 (PHE AMMONIA LYASE 1)	-1.76347	0.00776011
27.3.12	RNA.regulation of transcription.C3H zinc finger family	SGN-U563065	AK320618	zinc finger (CCCH-type) family protein	-1.76173	0.00347239
35.2	not assigned.unknown	SGN-U576267	TC238985	Unknown	-1.75897	0.00307032
35.2	not assigned.unknown	SGN-U569493	AW625623	Unknown	-1.74244	0.00634017
27.3.24	RNA.regulation of transcription.MADS box transcription factor family	SGN-U569575	AK330015	AGL66; transcription factor	-1.74217	0.00180948
10.7	cell wall.modification	SGN-U583026	NM_001247541	XTH30, XTR4 | XTR4 (XYLOGLUCAN ENDOTRANSGLYCOSYLASE 4)	-1.73648	0.00354887
13.2.6.3	amino acid metabolism.degradation.aromatic aa.tryptophan	SGN-U573257	AK327673	enoyl-CoA hydratase/isomerase family protein	-1.73157	0.00284185
30.11	signalling.light	SGN-U573685	AI484677	JK218, RPT3, NPH3 | NPH3 (NON-PHOTOTROPIC HYPOCOTYL 3)	-1.73028	0.00630488
1.1.5.2	PS.lightreaction.other electron carrier (ox/red).ferredoxin	SGN-U581108	TA35951_4081	eukaryotic translation initiation factor SUI1, putative	-1.72984	0.00239662
35.2	not assigned.unknown	SGN-U584612	CK574991	Unknown	-1.72242	0.010424
35.2	not assigned.unknown	SGN-U583451	TA49855_4081	Unknown	-1.70716	0.00393902
28.1	DNA.synthesis/chromatin structure	SGN-U582808	NM_001247860	IP5PII | IP5PII (INOSITOL POLYPHOSPHATE 5-PHOSPHATASE II)	-1.70574	0.00457992
26.10	misc.cytochrome P450	SGN-U577243	AK320723	SUR2, RNT1, RED1, ATR4, CYP83B1 | CYP83B1 (CYTOCHROME P450 MONOOXYGENASE 83B1)	-1.69797	0.00283164
35.2	not assigned.unknown	SGN-U592265	AI898525	Unknown	-1.69738	0.00496973
16.8.3	secondary metabolism.flavonoids.dihydroflavonols	SGN-U578626	TA55055_4081	BEN1 | BEN1; oxidoreductase, acting on CH-OH group of donors	-1.69062	0.00372967
35.2	not assigned.unknown	SGN-U575954	AK328961	Unknown	-1.68922	0.00385626
35.1	not assigned.no ontology	SGN-U577745	BT014232	Unknown	-1.68767	0.00188321
26.10	misc.cytochrome P450	SGN-U565636	AK322569	CYP82C4 | CYP82C4 (cytochrome P450, family 82, subfamily C, polypeptide 4)	-1.68022	0.0176521
35.2	not assigned.unknown	SGN-U573563	BI204303	Unknown	-1.67129	0.00317344
35.2	not assigned.unknown	SGN-U570266	AK325392	similar to hypothetical protein [Vitis vinifera]	-1.67113	0.00586989
27.3.15	RNA.regulation of transcription.CCAAT box binding factor family, HAP3	SGN-U564651	AK325105	histone-like transcription factor (CBF/NF-Y) family protein	-1.67055	0.00581198
26.9	misc.glutathione S transferases	SGN-U576366	BW690043	ATGSTU25 | ATGSTU25 (Arabidopsis thaliana Glutathione S-transferase (class tau) 25)	-1.66367	0.00322176
27.3.67	RNA.regulation of transcription.putative transcription regulator	SGN-U575629	AK247914	DNA-binding family protein / AT-hook protein 1 (AHP1)	-1.66256	0.00229257
35.3	not assigned.disagreeing hits	SGN-U575022		O-methyltransferase family 2 protein	-1.65316	0.00347239
16.1.4	secondary metabolism.isoprenoids.carotenoids	SGN-U568606	NM_001247419	B1, CHY1, BETA-OHASE 1 | BETA-OHASE 1 (BETA-HYDROXYLASE 1)	-1.65046	0.00283164
17.5.1	hormone metabolism.ethylene.synthesis-degradation	SGN-U577938	AK324156	2-oxoglutarate-dependent dioxygenase, putative	-1.64721	0.00356239
2.1.2.1	major CHO metabolism.synthesis.starch.AGPase	SGN-U563760	DB684886	DIN9 | DIN9 (DARK INDUCIBLE 9); mannose-6-phosphate isomerase	-1.64442	0.0396885
20.2.99	stress.abiotic.unspecified	SGN-U580303	AK322851	MLP28 | MLP28 (MLP-LIKE PROTEIN 28)	-1.64209	0.00682285
35.2	not assigned.unknown	SGN-U578892	GO374380	Unknown	-1.64081	0.00283164
31.1	cell.organisation	SGN-U603490	AK328062	ATMAP70-5 | ATMAP70-5 (microtubule-associated proteins 70-5)	-1.64069	0.00201106
35.2	not assigned.unknown	SGN-U565142	BG131339	Unknown	-1.63399	0.00877167
35.2	not assigned.unknown	SGN-U578507	AI897490	Unknown	-1.63255	0.00724476
35.2	not assigned.unknown	SGN-U582924	FS198575	Unknown	-1.62625	0.00283164
35.2	not assigned.unknown	SGN-U599451	AW443662	Unknown	-1.62425	0.0406146
29.5.11.4.2	protein.degradation.ubiquitin.E3.RING	SGN-U574785	AI485163	armadillo/beta-catenin repeat family protein	-1.62374	0.00677427
29.5.5	protein.degradation.serine protease	SGN-U586216	TA55552_4081	SCPL40 | SCPL40 (serine carboxypeptidase-like 40)	-1.62276	0.0179003
1.2.2	PS.photorespiration.glycolate oxydase	SGN-U578941	AK327836	(S)-2-hydroxy-acid oxidase, peroxisomal, putative	-1.62113	0.00466266
34.12	transport.metal	SGN-U582217	NM_001247323	ZIP10 | ZIP10 (ZINC TRANSPORTER 10 PRECURSOR)	-1.61971	0.0354702
26.12	misc.peroxidases	SGN-U595916	AK328712	peroxidase 64 (PER64) (P64) (PRXR4)	-1.61941	0.00283164
7.1.1	OPP.oxidative PP.G6PD	SGN-U576857	AK246881	G6PD2 | G6PD2 (GLUCOSE-6-PHOSPHATE DEHYDROGENASE 2)	-1.61794	0.00393902
35.2	not assigned.unknown	SGN-U594425	DB715550	Unknown	-1.61675	0.00188083
26.8	misc.nitrilases, *nitrile lyases, berberine bridge enzymes, reticuline oxidases, troponine reductases	SGN-U572527	DB696126	tropinone reductase, putative	-1.60239	0.00465617
16.8.5	secondary metabolism.flavonoids.isoflavonols	SGN-U604493	AK322502	pinoresinol-lariciresinol reductase, putative	-1.59814	0.00240411
16.1.5	secondary metabolism.isoprenoids.terpenoids	SGN-U572419	BF096704	terpene synthase/cyclase family protein	-1.59755	0.00924754
16.1.5	secondary metabolism.isoprenoids.terpenoids	SGN-U565148	AW622483	myrcene/ocimene synthase, putative	-1.59749	0.00687314
27.3.1	RNA.regulation of transcription.ABI3/VP1-related B3-domain-containing transcription factor family	SGN-U576077	BG131632	HSI2 | HSI2 (HIGH-LEVEL EXPRESSION OF SUGAR-INDUCIBLE GENE 2)	-1.59636	0.00277431
35.2	not assigned.unknown	SGN-U584935	BF113757	Unknown	-1.59611	0.00500938
17.5.1	hormone metabolism.ethylene.synthesis-degradation	SGN-U589916	BG126253	2-oxoglutarate-dependent dioxygenase, putative	-1.59396	0.00210679
27.4	RNA.RNA binding	SGN-U568906	BT013216	RNA recognition motif (RRM)-containing protein	-1.58421	0.0106048
20.2.1	stress.abiotic.heat	SGN-U578090	AK325031	ATJ, ATJ3 | ATJ3 (Arabidopsis thaliana DnaJ homologue 3)	-1.58393	0.00283164
34.13	transport.peptides and oligopeptides	SGN-U586500	AK329203	proton-dependent oligopeptide transport (POT) family protein	-1.58013	0.0055609
35.2	not assigned.unknown	SGN-U599472	AW219729	Unknown	-1.57537	0.00347239
35.3	not assigned.disagreeing hits	SGN-U578204	TA35627_4081	RUB1-conjugating enzyme, putative	-1.5745	0.00458646
13.1.4.1.4	amino acid metabolism.synthesis.branched chain group.common.branched-chain amino acid aminotransferase	SGN-U569828	BE460934	ATBCAT-2 | ATBCAT-2	-1.56992	0.00356239
26.10	misc.cytochrome P450	SGN-U583027	AK326035	CYP707A1 | CYP707A1 (cytochrome P450, family 707, subfamily A, polypeptide 1)	-1.56805	0.00441178
27.3.26	RNA.regulation of transcription.MYB-related transcription factor family	SGN-U563574	BT012856	ATVPS11 | ATVPS11 (Arabidopsis thaliana vacuolar protein sorting 11)	-1.56793	0.00411167
27.3.55	RNA.regulation of transcription.HDA	SGN-U588108	DB681247	HDA2 | HDA2 (histone deacetylase 2)	-1.56539	0.00374962
35.2	not assigned.unknown	SGN-U576078	DB716276	Unknown	-1.56259	0.0163309
27.3.4	RNA.regulation of transcription.ARF, Auxin Response Factor family	SGN-U579928	NM_001246836	ARF1-BP, HSS, ARF2 | ARF2 (AUXIN RESPONSE FACTOR 2)	-1.56214	0.00573535
11.9.2	lipid metabolism.lipid degradation.lipases	SGN-U577466	AK329689	lipase class 3 family protein	-1.56206	0.0191835
35.2	not assigned.unknown	SGN-U580084	TA54970_4081	Unknown	-1.55771	0.0107862
27.3.22	RNA.regulation of transcription.HB,Homeobox transcription factor family	SGN-U587887	AK329700	ATHB7, ATHB-7 | ATHB-7 (ARABIDOPSIS THALIANA HOMEOBOX 7)	-1.55433	0.0060444
12.1.2	N-metabolism.nitrate metabolism.nitrite reductase	SGN-U585551	AK324702	NIR, ATHNIR, NIR1 | NIR1 (NITRITE REDUCTASE); ferredoxin-nitrate reductase	-1.55378	0.00423779
29.5.3	protein.degradation.cysteine protease	SGN-U584736	GO374811	OTU-like cysteine protease family protein	-1.55235	0.00380654
35.3	not assigned.disagreeing hits	SGN-U595238	DB682164	basic helix-loop-helix (bHLH) family protein	-1.55095	0.00557803
30.1	signalling.in sugar and nutrient physiology	SGN-U575483	DB678885	GLT1 | GLT1 (NADH-dependent glutamate synthase 1 gene)	-1.54524	0.0135267
35.2	not assigned.unknown	SGN-U565227	AK247481	Unknown	-1.54436	0.00550809
35.2	not assigned.unknown	SGN-U567303	BG126346	Unknown	-1.54113	0.0107978
3.5	minor CHO metabolism.others	SGN-U562913	BT013379	aldose 1-epimerase family protein	-1.53828	0.00328378
26.7	misc.oxidases - copper, flavone etc.	SGN-U584869	TA51530_4081	allyl alcohol dehydrogenase, putative	-1.53359	0.00204923
15.1	metal handling.acquisition	SGN-U582231	AK322290	ATFRO4, FRO4 | ATFRO4/FRO4 (FERRIC REDUCTION OXIDASE 4)	-1.53225	0.0441653
35.3	not assigned.disagreeing hits	SGN-U581586	BT013818	FMO1 | FMO1 (FLAVIN-DEPENDENT MONOOXYGENASE 1)	-1.53223	0.00354042
35.3	not assigned.disagreeing hits	SGN-U588398	BP902454	Unknown	-1.53202	0.0133121
35.2	not assigned.unknown	SGN-U565443	BP893904	Unknown	-1.52954	0.00564499
35.3	not assigned.disagreeing hits	SGN-U591542	ES895133	Bet v I allergen family protein	-1.52857	0.0148419
10.6.3	cell wall.degradation.pectate lyases and polygalacturonases	SGN-U585252		pectate lyase family protein	-1.52767	0.00196591
29.5.11.3	protein.degradation.ubiquitin.E2	SGN-U580887	BI207087	UBC13 | UBC13 (ubiquitin-conjugating enzyme 13)	-1.52738	0.00302158
34.18	transport.unspecified anions	SGN-U598877	AI898832	CLC-A, CLCA, ATCLC-A | ATCLC-A (CHLORIDE CHANNEL A)	-1.52479	0.00358933
27.3.8	RNA.regulation of transcription.C2C2(Zn) DOF zinc finger family	SGN-U570634	AK247208	CDF2 | CDF2 (CYCLING DOF FACTOR 2)	-1.52381	0.0416849
35.3	not assigned.disagreeing hits	SGN-U565857	TA52484_4081	CYP84A1, FAH1 | FAH1 (FERULATE-5-HYDROXYLASE 1)	-1.52372	0.0167543
27.1.1	RNA.processing.splicing	SGN-U585588	BM410652	splicing factor, putative	-1.5224	0.00274726
35.2	not assigned.unknown	SGN-U587434	TA50449_4081	Unknown	-1.52066	0.00342333
35.2	not assigned.unknown	SGN-U569905	BG631096	ATNUDT2 | MutT/nudix family protein,	-1.51896	0.00384953
20.2.99	stress.abiotic.unspecified	SGN-U579422	BE344506	MLP31 | MLP31 (MLP-LIKE PROTEIN 31)	-1.51814	0.00339373
35.1	not assigned.no ontology	SGN-U577685	AK323488	esterase/lipase/thioesterase family protein	-1.51361	0.0113373
35.2	not assigned.unknown	SGN-U594520	AW443153	Unknown	-1.51268	0.00201997
35.2	not assigned.unknown	SGN-U597301	BI921867	Unknown	-1.51229	0.00600238
35.2	not assigned.unknown	SGN-U586372	DB723178	Unknown	-1.50849	0.00299219
35.2	not assigned.unknown	SGN-U565483	AI782210	Unknown	-1.50807	0.0312644
10.5.2	cell wall.cell wall proteins.proline rich proteins	SGN-U578291	TA39311_4081	ATPRP4, PRP4 | PRP4 (PROLINE-RICH PROTEIN 4)	-1.50311	0.0157539
29.5.7	protein.degradation.metalloprotease	SGN-U573510	AK322742	matrixin family protein	-1.50072	0.00504091
29.5.3	protein.degradation.cysteine protease	SGN-U580463	TA38239_4081	wound-induced proteinase inhibitor 1 precursor	-1.49928	0.0335696
28.1.1.3	DNA.synthesis/chromatin structure.retrotransposon/transposase.copia-like retrotransposon	SGN-U566912	AK325661	NADH-ubiquinone oxidoreductase-related	-1.49144	0.0154495
34.99	transport.misc	SGN-U603863	CN641264	MATE efflux family protein	-1.49128	0.00545111
26.7	misc.oxidases - copper, flavone etc.	SGN-U579941	AW626331	polyphenol oxidase	-1.48817	0.00698667
35.2	not assigned.unknown	SGN-U600647	AK322179	Unknown	-1.47755	0.00288291
35.1	not assigned.no ontology	SGN-U575871	AK320534	molybdenum cofactor sulfurase family protein	-1.47697	0.00318273
35.2	not assigned.unknown	SGN-U602053	BF113208	Unknown	-1.47237	0.00361061
34.19.1	transport.Major Intrinsic Proteins.PIP	SGN-U564966	BG134199	NIP1;2, NLM2 | NIP1;2/NLM2 (NOD26-like intrinsic protein 1;2)	-1.46805	0.0235507
10.6.2	cell wall.degradation.mannan-xylose-arabinose-fucose	SGN-U576959	AB612973	ATBXL2, BXL2 | BXL2 (BETA-XYLOSIDASE 2)	-1.46698	0.00397303
34.13	transport.peptides and oligopeptides	SGN-U562917	DB694352	proton-dependent oligopeptide transport (POT) family protein	-1.46239	0.00411167
35.2	not assigned.unknown	SGN-U603713	DV105644	Unknown	-1.45808	0.00969868
35.2	not assigned.unknown	SGN-U584513	BE344485	Unknown	-1.45188	0.0354098
10.6.3	cell wall.degradation.pectate lyases and polygalacturonases	SGN-U600408	BG133413	polygalacturonase, putative / pectinase, putative	-1.45153	0.00235732
26.12	misc.peroxidases	SGN-U600978	BP898492	peroxidase	-1.45036	0.00284185
13.1.3.4	amino acid metabolism.synthesis.aspartate family.methionine	SGN-U593578	NM_001247496	SAM-2, MAT2 | MAT2/SAM-2 (S-adenosylmethionine synthetase 2)	-1.45025	0.00682285
3.7	minor CHO metabolism.sugar kinases	SGN-U601567	AW651461	xylulose kinase, putative	-1.4458	0.00384953
34.13	transport.peptides and oligopeptides	SGN-U598906	DV105437	proton-dependent oligopeptide transport (POT) family protein	-1.4435	0.00346913
35.2	not assigned.unknown	SGN-U579730	BF098003	heat shock protein	-1.44255	0.0194579
27.3.11	RNA.regulation of transcription.C2H2 zinc finger family	SGN-U576689	AK326074	ZFP2 | ZFP2 (ZINC FINGER PROTEIN 2)	-1.44194	0.00671861
35.2	not assigned.unknown	SGN-U571329	AK329407	Unknown	-1.44126	0.0022821
27.3.26	RNA.regulation of transcription.MYB-related transcription factor family	SGN-U573609	AK319692	myb family transcription factor	-1.44008	0.0273573
29.5.11.3	protein.degradation.ubiquitin.E2	SGN-U577496	AK319806	MMZ2, UEV1B | MMZ2/UEV1B (MMS ZWEI HOMOLOGE 2)	-1.43978	0.00489179
21.6	redox.dismutases and catalases	SGN-U578839	NM_001247898	CAT2 | CAT2 (CATALASE 2)	-1.43943	0.00482254
35.2	not assigned.unknown	SGN-U595296	AK247788	Unknown	-1.43765	0.00239662
29.5.11.4.2	protein.degradation.ubiquitin.E3.RING	SGN-U568194	AI486655	protein binding / zinc ion binding	-1.43668	0.00451714
27.3.6	RNA.regulation of transcription.bHLH,Basic Helix-Loop-Helix family	SGN-U562747	AK247605	basic helix-loop-helix (bHLH) family protein	-1.43637	0.0155008
27.3.3	RNA.regulation of transcription.AP2/EREBP, APETALA2/Ethylene-responsive element binding protein family	SGN-U572199	AK247624	AP2 domain-containing transcription factor, putative	-1.43191	0.00356239
35.2	not assigned.unknown	SGN-U565433	TA56009_4081	Unknown	-1.43046	0.00682285
35.3	not assigned.disagreeing hits	SGN-U591273	BG123747	photosystem I reaction center subunit IV, chloroplast, putative	-1.42769	0.0285971
35.2	not assigned.unknown	SGN-U593975	AW091819	Unknown	-1.42736	0.00574618
35.1	not assigned.no ontology	SGN-U572126	TA39717_4081	alcohol oxidase-related	-1.42649	0.0080545
17.6.3	hormone metabolism.gibberelin.induced-regulated-responsive-activated	SGN-U566943	ES895415	gibberellin-regulated family protein	-1.42577	0.0211366
35.2	not assigned.unknown	SGN-U586291	TA56121_4081	Unknown	-1.4247	0.00355806
35.2	not assigned.unknown	SGN-U568080	AK329400	Unknown	-1.42317	0.00561431
35.1	not assigned.no ontology	SGN-U588688	NM_001247132	pathogen-responsive alpha-dioxygenase, putative	-1.4231	0.00445534
27.3.26	RNA.regulation of transcription.MYB-related transcription factor family	SGN-U579436	AW455340	myb family transcription factor	-1.4204	0.00423779
35.2	not assigned.unknown	SGN-U573525	AK327751	Unknown	-1.42029	0.00464316
27.3.25	RNA.regulation of transcription.MYB domain transcription factor family	SGN-U586335	AK322126	AtMYB48, MYB111 | MYB111 (myb domain protein 111)	-1.41953	0.00505804
30.2.17	signalling.receptor kinases.DUF 26	SGN-U571180	AF230198	leucine-rich repeat family protein	-1.41722	0.00496114
29.4	protein.postranslational modification	SGN-U564868	AK322986	5'-AMP-activated protein kinase beta-2 subunit, putative	-1.41616	0.00361061
35.2	not assigned.unknown	SGN-U578765	TA42075_4081	Unknown	-1.41505	0.0151861
29.4	protein.postranslational modification	SGN-U568161	AK321643	protein kinase family protein	-1.41308	0.00307469
33.99	development.unspecified	SGN-U581008	GO372423	DRM1 | DRM1 (DORMANCY-ASSOCIATED PROTEIN 1)	-1.41263	0.00587412
35.1	not assigned.no ontology	SGN-U563582	AK324756	phosphate-responsive 1 family protein	-1.41255	0.0216506
35.2	not assigned.unknown	SGN-U584459	BG128460	heat shock protein binding	-1.40862	0.00356849
35.3	not assigned.disagreeing hits	SGN-U580543	AK329287	ATLEA5, SAG21 | SAG21 (SENESCENCE-ASSOCIATED GENE 21)	-1.4081	0.00423905
35.1	not assigned.no ontology	SGN-U585430	TA56130_4081	octicosapeptide/Phox/Bem1p (PB1) domain-containing protein	-1.40432	0.00521449
29.5.11.3	protein.degradation.ubiquitin.E2	SGN-U578489	BG127230	UBC2, ATUBC2 | ATUBC2 (UBIQUITING-CONJUGATING ENZYME 2)	-1.40268	0.0134212
35.2	not assigned.unknown	SGN-U580781	AK247834	Unknown	-1.39944	0.00324444
35.2	not assigned.unknown	SGN-U580686	GO372321	Unknown	-1.39921	0.0142877
17.4.2	hormone metabolism.cytokinin.signal transduction	SGN-U603568	BP910270	AHK1, ATHK1 | ATHK1 (HISTIDINE KINASE 1)	-1.39899	0.0076601
35.2	not assigned.unknown	SGN-U601651	AK330039	Unknown	-1.39834	0.00362081
35.2	not assigned.unknown	SGN-U586193	EG553149	Unknown	-1.3982	0.00586995
35.2	not assigned.unknown	SGN-U580139	GO373573	heat shock protein	-1.39526	0.016293
26.7	misc.oxidases - copper, flavone etc.	SGN-U578738	BT013818	FMO1 | FMO1 (FLAVIN-DEPENDENT MONOOXYGENASE 1)	-1.39475	0.00555814
35.2	not assigned.unknown	SGN-U603455	AI483641	Unknown	-1.39424	0.00365163
35.3	not assigned.disagreeing hits	SGN-U591716	BG123747	PSAE-2 | PSAE-2 (photosystem I subunit E-2)	-1.39403	0.0115617
27.3.35	RNA.regulation of transcription.bZIP transcription factor family	SGN-U570984	AK319929	TGA1 | TGA1	-1.39347	0.00360473
27.3.99	RNA.regulation of transcription.unclassified	SGN-U567696	AK327475	binding	-1.39292	0.0076601
16.8.5	secondary metabolism.flavonoids.isoflavonols	SGN-U584727	BT014421	isoflavone reductase, putative	-1.3918	0.0048471
31.1	cell.organisation	SGN-U566387	AI774539	kinesin light chain-related	-1.39149	0.00426639
35.2	not assigned.unknown	SGN-U591606	BW690204	Unknown	-1.38938	0.00380654
33.99	development.unspecified	SGN-U576708	AK326297	SPL3 | SPL3 (SQUAMOSA PROMOTER BINDING PROTEIN-LIKE 3)	-1.38578	0.00418253
35.3	not assigned.disagreeing hits	SGN-U580565	AK319806	Symbols: ATPROT2, ProT2 | ProT2 (PROLINE TRANSPORTER 2)	-1.38511	0.00426639
35.1	not assigned.no ontology	SGN-U565180	TA36707_4081	RALFL33 | RALFL33 (RALF-LIKE 33)	-1.38237	0.020583
35.3	not assigned.disagreeing hits	SGN-U594997	GO374421	Rho-GTPase-activating protein-related	-1.3803	0.00397387
26.9	misc.glutathione S transferases	SGN-U594663	AK321041	GST6, ATGSTF5, GSTF8, ATGSTF8 | ATGSTF8 (GLUTATHIONE S-TRANSFERASE 8)	-1.37927	0.006684
35.3	not assigned.disagreeing hits	SGN-U578927	TA36971_4081	Unknown	-1.37865	0.00360719
30.1	signalling.in sugar and nutrient physiology	SGN-U575484	CK468702	GLT1 | GLT1 (NADH-dependent glutamate synthase 1 gene)	-1.37824	0.00769863
26.22	misc.short chain dehydrogenase/reductase (SDR)	SGN-U585755	AK321754	similar to short-chain dehydrogenase	-1.37641	0.00426639
35.2	not assigned.unknown	SGN-U573262	BT012940	Unknown	-1.37471	0.0142877
26.19	misc.plastocyanin-like	SGN-U585780	BG131149	plastocyanin-like domain-containing protein	-1.37392	0.00962447
34.99	transport.misc	SGN-U576596	BF096440	xanthine/uracil permease family protein	-1.37362	0.0422215
35.2	not assigned.unknown	SGN-U584458	AK247032	Unknown	-1.37324	0.00378416
29.5.5	protein.degradation.serine protease	SGN-U585997	TA37323_4081	SCPL17 | SCPL17 (serine carboxypeptidase-like 17)	-1.37231	0.0117742
29.2.3	protein.synthesis.initiation	SGN-U578904	BE461873	eukaryotic translation initiation factor 5A, putative	-1.37196	0.00433161
17.1.1	hormone metabolism.abscisic acid.synthesis-degradation	SGN-U570287	TA40730_4081	NCED4 | NCED4 (NINE-CIS-EPOXYCAROTENOID DIOXYGENASE 4)	-1.37179	0.00722383
13.1.2.3	amino acid metabolism.synthesis.glutamate family.arginine	SGN-U584902	NM_001247687	ornithine decarboxylase	-1.37109	0.00703686
1.1.2.2	PS.lightreaction.photosystem I.PSI polypeptide subunits	SGN-U580420	BG123747	PSAE-2 | PSAE-2 (photosystem I subunit E-2)	-1.36813	0.00951894
11.8.7	lipid metabolism.''exotics'' (steroids, squalene etc).trans-2-enoyl-CoA reductase (NADPH)	SGN-U562655	DV935725	oxidoreductase, zinc-binding dehydrogenase family protein	-1.36808	0.0404041
35.2	not assigned.unknown	SGN-U587650	BI924120	Unknown	-1.36767	0.00382418
13.2.3.5	amino acid metabolism.degradation.aspartate family.lysine	SGN-U581998	AK321039	3-hydroxybutyryl-CoA dehydrogenase, putative	-1.36719	0.00462076
26.28	misc.GDSL-motif lipase	SGN-U569000	DB700274	GLIP1 | GLIP1 (GDSL LIPASE1)	-1.36699	0.0142206
4.13	glycolysis.PK	SGN-U572677	BG134019	pyruvate kinase, putative	-1.36652	0.00647978
27.2	RNA.transcription	SGN-U587900	TA45919_4081	transcription initiation factor IIB-2	-1.35931	0.0048471
35.3	not assigned.disagreeing hits	SGN-U579982	NM_001247225	GCN5-related N-acetyltransferase (GNAT) family protein	-1.35677	0.00451284
26.10	misc.cytochrome P450	SGN-U565859	AK324994	CYP84A1, FAH1 | FAH1 (FERULATE-5-HYDROXYLASE 1)	-1.35381	0.0174662
35.2	not assigned.unknown	SGN-U601870	BM535938	Unknown	-1.35132	0.00457809
26.9	misc.glutathione S transferases	SGN-U586601	AW218869	ATGSTU8 | ATGSTU8 (Arabidopsis thaliana Glutathione S-transferase (class tau) 8)	-1.34968	0.00261024
26.9	misc.glutathione S transferases	SGN-U579363	TA35843_4081	ATGSTU8 | ATGSTU8 (Arabidopsis thaliana Glutathione S-transferase (class tau)8)	-1.34862	0.0343944
8.3	TCA / org. transformation.carbonic anhydrases	SGN-U577363	AJ849375	carbonic anhydrase, putative	-1.34707	0.00356239
34.19.1	transport.Major Intrinsic Proteins.PIP	SGN-U580848	AK246632	PIP1D, PIP1;5 | PIP1;5/PIP1D (plasma membrane intrinsic protein 1;5)	-1.3468	0.0177196
34.99	transport.misc	SGN-U602351	AK324253	predicted protein - phaeosphaeria nodorum	-1.34659	0.0429598
27.3.6	RNA.regulation of transcription.bHLH,Basic Helix-Loop-Helix family	SGN-U570747	AK322742	basic helix-loop-helix (bHLH) family protein	-1.34584	0.00302158
7.3	OPP.electron transfer	SGN-U577324	BT014046	ATRFNR2 | ATRFNR2 (ROOT FNR 2)	-1.3445	0.00873232
2.2.1.5	major CHO metabolism.degradation.sucrose.Susy	SGN-U604329	EG553247	SUS1, ASUS1, ATSUS1 | SUS1 (SUCROSE SYNTHASE 1)	-1.34416	0.00682285
27.3.55	RNA.regulation of transcription.HDA	SGN-U574537	AK247982	HDA2 | HDA2 (histone deacetylase 2)	-1.34223	0.00361061
13.2.7	amino acid metabolism.degradation.histidine	SGN-U584469	BT012721	EMB1075 | EMB1075 (EMBRYO DEFECTIVE 1075)	-1.34034	0.00372967
28.1.3	DNA.synthesis/chromatin structure.histone	SGN-U581474	TA39023_4081	HIS1-3 | HIS1-3 (HISTONE H1-3)	-1.33843	0.00539554
35.2	not assigned.unknown	SGN-U578456	TA36495_4081	Unknown	-1.33835	0.00283164
35.1	not assigned.no ontology	SGN-U569906	TA52095_4081	ATNUDT2 | ATNUDT2 (Arabidopsis thaliana Nudix hydrolase homolog 2)	-1.3382	0.00377155
30.6	signalling.MAP kinases	SGN-U565359	NM_001247850	MAP3KE1, MAPKKK7 | MAPKKK7 (MAP3K EPSILON PROTEIN KINASE)	-1.33675	0.00482254
26.21	misc.protease inhibitor/seed storage/lipid transfer protein (LTP) family protein	SGN-U578475	ES897217	aspartic protease inhibitor 1 precursor	-1.33576	0.0206249
27.3.3	RNA.regulation of transcription.AP2/EREBP, APETALA2/Ethylene-responsive element binding protein family	SGN-U579555	AK322452	RAP2.4 | RAP2.4 (related to AP2 4)	-1.33411	0.00573535
35.2	not assigned.unknown	SGN-U586767	BM410245	Unknown	-1.33292	0.00423905
27.3.25	RNA.regulation of transcription.MYB domain transcription factor family	SGN-U582039	AK326899	AtMYB70 | AtMYB70 (myb domain protein 70)	-1.33269	0.00348159
20.2.1	stress.abiotic.heat	SGN-U578974	TA36583_4081	ATJ, ATJ3 | ATJ3 (Arabidopsis thaliana DnaJ homologue 3)	-1.32869	0.00817398
35.1	not assigned.no ontology	SGN-U576721	AK322879	octicosapeptide/Phox/Bem1p (PB1) domain-containing protein	-1.32737	0.00465617
35.2	not assigned.unknown	SGN-U577753		Unknown	-1.32735	0.0182023
27.3.23	RNA.regulation of transcription.HSF,Heat-shock transcription factor family	SGN-U580656	NM_001247925	HSFA3, AT-HSFA3 | AT-HSFA3 (Arabidopsis thaliana heat shock transcription factor A3)	-1.32614	0.0137943
35.2	not assigned.unknown	SGN-U573825	TC242012	Unknown	-1.32172	0.00426154
35.3	not assigned.disagreeing hits	SGN-U597045	AK224709	Unknown	-1.32152	0.00533853
8.2.10	TCA / org. transformation.other organic acid transformaitons.malic	SGN-U582530	TA53354_4081	leucine-rich repeat family protein	-1.32122	0.00451438
35.1	not assigned.no ontology	SGN-U567852	AW626297	hydrolase	-1.31965	0.00478409
35.3	not assigned.disagreeing hits	SGN-U579902	BG123747	ATL2 | ATL2 (Arabidopsis T?xicos en Levadura 2)	-1.31939	0.023958
35.2	not assigned.unknown	SGN-U604065	BT013960	amino acid transporter family protein	-1.31575	0.0218326
35.2	not assigned.unknown	SGN-U567797	BM411358	Unknown	-1.31144	0.0152263
34.13	transport.peptides and oligopeptides	SGN-U597249	BF050343	nitrate transporter (NTP2)	-1.31125	0.015686
34.99	transport.misc	SGN-U583607	BT014563	neurofilament protein-related	-1.3089	0.0161158
35.3	not assigned.disagreeing hits	SGN-U571293	TC236312	RAP2.4 | RAP2.4 (related to AP2 4)	-1.30833	0.00601697
13.2.3.5	amino acid metabolism.degradation.aspartate family.lysine	SGN-U591094	AK321339	LKR/SDH, LKR, SDH | LKR (SACCHAROPINE DEHYDROGENASE)	-1.30775	0.00925613
20.2.1	stress.abiotic.heat	SGN-U579266	TA36595_4081	HSP101, HOT1, ATHSP101 | ATHSP101 (HEAT SHOCK PROTEIN 101)	-1.30752	0.0147198
35.2	not assigned.unknown	SGN-U565439	AK247138	cyclin a1	-1.30743	0.00607986
20.1	stress.biotic	SGN-U599301	BW692302	disease resistance-responsive family protein / dirigent family protein	-1.30597	0.00556456
35.2	not assigned.unknown	SGN-U563741	AK325796	Unknown	-1.3059	0.00284185
17.4.2	hormone metabolism.cytokinin.signal transduction	SGN-U576830	TA54219_4081	CRE1, WOL1, AHK4, WOL | WOL (WOODEN LEG)	-1.30444	0.00454429
29.4	protein.postranslational modification	SGN-U567122	AW738237	SnRK3.16, CIPK1 | CIPK1 (CBL-INTERACTING PROTEIN KINASE 1)	-1.30444	0.00831168
13.1.1.1.1	amino acid metabolism.synthesis.central amino acid metabolism.GABA.Glutamate decarboxylase	SGN-U578585	NM_001247112	GAD1, GAD | GAD (Glutamate decarboxylase 1)	-1.30361	0.00505804
4.13	glycolysis.PK	SGN-U597111	BP903282	pyruvate kinase, putative	-1.30255	0.00317344
35.2	not assigned.unknown	SGN-U574920	AI489331	Unknown	-1.30235	0.00671861
35.2	not assigned.unknown	SGN-U600241	BW685785	Unknown	-1.30174	0.00356849
34.15	transport.potassium	SGN-U599525	AK328159	ATKEA6, KEA6 | KEA6 (K+ efflux antiporter 6)	-1.30021	0.0308313
13.1.4.1	amino acid metabolism.synthesis.branched chain group.common	SGN-U587249	BG134374	ALS, AHAS, TZP5, IMR1, CSR1 | CSR1 (CHLORSULFURON/IMIDAZOLINONE RESISTANT 1)	-1.2993	0.00606502
35.2	not assigned.unknown	SGN-U572334	AK321519	Unknown	-1.29887	0.0126169
35.2	not assigned.unknown	SGN-U582519	BW686484	Unknown	-1.29854	0.0144174
35.2	not assigned.unknown	SGN-U590532	AI637336	Unknown	-1.29833	0.0487038
35.3	not assigned.disagreeing hits	SGN-U575686	BI932108	protease inhibitor/seed storage/lipid transfer protein (LTP) family protein	-1.29812	0.024945
35.2	not assigned.unknown	SGN-U574765	ES894377	sn-2 protein	-1.29809	0.00945812
35.2	not assigned.unknown	SGN-U598868	AK320050	disease resistance protein, putative	-1.298	0.00821199
26.28	misc.GDSL-motif lipase	SGN-U570559	AK323178	lipase, putative	-1.29682	0.00283164
35.2	not assigned.unknown	SGN-U582852	AI780791	protein binding	-1.29676	0.00760505
17.7.1.5	hormone metabolism.jasmonate.synthesis-degradation.12-Oxo-PDA-reductase	SGN-U590135	NM_001246939	12-oxophytodienoate reductase, putative	-1.29512	0.0228014
13.1.4.1	amino acid metabolism.synthesis.branched chain group.common	SGN-U572739	TA37274_4081	ALS, AHAS, TZP5, IMR1, CSR1 | CSR1 (CHLORSULFURON/IMIDAZOLINONE RESISTANT 1)	-1.29251	0.00458646
29.4	protein.postranslational modification	SGN-U564206	GE468458	SRPK4 | SRPK4 (SER/ARG-RICH PROTEIN KINASE 4)	-1.29235	0.00525745
35.2	not assigned.unknown	SGN-U590586	AK324020	similar to hypothetical protein	-1.28697	0.0140407
35.2	not assigned.unknown	SGN-U588788	AK330032	Unknown	-1.28626	0.006471
35.2	not assigned.unknown	SGN-U571674	AK247987	Unknown	-1.28625	0.00452395
35.2	not assigned.unknown	SGN-U567713	AK325805	Unknown	-1.28616	0.00464316
35.2	not assigned.unknown	SGN-U578881	AK324961	Unknown	-1.28603	0.00831979
35.2	not assigned.unknown	SGN-U573928	AK324773	Unknown	-1.28532	0.00671861
17.2.3	hormone metabolism.auxin.induced-regulated-responsive-activated	SGN-U567495	NM_001247110	Unknown	-1.28363	0.0154086
35.1	not assigned.no ontology	SGN-U567217	TA55741_4081	Unknown	-1.28303	0.0131048
29.4	protein.postranslational modification	SGN-U568978	TA37828_4081	PAC motif-containing protein	-1.28125	0.0232483
27.3.99	RNA.regulation of transcription.unclassified	SGN-U586130	AK319949	remorin family protein	-1.28118	0.00355806
35.2	not assigned.unknown	SGN-U588753	AK325824	Unknown	-1.28094	0.00632616
35.2	not assigned.unknown	SGN-U582655		Unknown	-1.28005	0.00398093
20.2.1	stress.abiotic.heat	SGN-U566729	AK325271	17.8 kDa class I heat shock protein (HSP17.8-CI)	-1.27521	0.0170648
2.2.2.1	major CHO metabolism.degradation.starch.starch cleavage	SGN-U579298	NM_001247123	BAM9, BMY3 | BMY3 (BETA-AMYLASE 9)	-1.27361	0.0064561
35.2	not assigned.unknown	SGN-U597844	AK321388	Unknown	-1.27288	0.00554923
27.3.5	RNA.regulation of transcription.ARR	SGN-U572839	EG553392	ATRR4, ARR9 | ARR9 (RESPONSE REACTOR 4)	-1.27236	0.0037127
16.2	secondary metabolism.phenylpropanoids	SGN-U565215	AW443470	transferase family protein	-1.27234	0.0222888
35.2	not assigned.unknown	SGN-U569849	AI897590	Unknown	-1.27137	0.0135267
35.2	not assigned.unknown	SGN-U573645	TC232099	Unknown	-1.27046	0.0185038
26.28	misc.GDSL-motif lipase	SGN-U579520	BI925384	GDSL-motif lipase/hydrolase family protein	-1.26663	0.00385626
27.3.6	RNA.regulation of transcription.bHLH,Basic Helix-Loop-Helix family	SGN-U574720	TA55929_4081	BIM2 | BIM2 (BES1-INTERACTING MYC-LIKE PROTEIN 2)	-1.26586	0.00703697
35.2	not assigned.unknown	SGN-U564001	AK247199	hydroxyproline-rich systemin precursor (defense-signaling glycopeptide hormone)	-1.26516	0.00630488
35.2	not assigned.unknown	SGN-U575557	AK320655	ATAB2 | ATAB2	-1.26295	0.014926
34.99	transport.misc	SGN-U573100	FS182799	xanthine/uracil permease family protein	-1.26198	0.0137877
35.2	not assigned.unknown	SGN-U590354	BI924449	Unknown	-1.26033	0.0396325
27.3.24	RNA.regulation of transcription.MADS box transcription factor family	SGN-U578103	AK323934	AGL22, SVP | SVP (SHORT VEGETATIVE PHASE)	-1.25927	0.00462421
8.2.10	TCA / org. transformation.other organic acid transformaitons.malic	SGN-U578521	TA38012_4081	S-locus lectin protein kinase family protein	-1.25859	0.0441222
1.1.1.2	PS.lightreaction.photosystem II.PSII polypeptide subunits	SGN-U582566	FS201787	LPA2 | LPA2 (LOW PSII ACCUMULATION2)	-1.25736	0.00382412
27.3.6	RNA.regulation of transcription.bHLH,Basic Helix-Loop-Helix family	SGN-U565924	BF096555	basic helix-loop-helix (bHLH) family protein	-1.25687	0.00846571
34.99	transport.misc	SGN-U575036	TA40539_4081	flavin reductase-related	-1.25679	0.00356239
35.2	not assigned.unknown	SGN-U587974	AW933894	Unknown	-1.25598	0.00703686
29.5.11.1	protein.degradation.ubiquitin.ubiquitin	SGN-U593421	AK326365	UBQ3 | UBQ3 (POLYUBIQUITIN 3)	-1.25467	0.00776011
35.3	not assigned.disagreeing hits	SGN-U591183	DB714618	zinc finger (AN1-like) family protein	-1.25467	0.00539554
29.4	protein.postranslational modification	SGN-U585951	NM_001247424	OST1, SNRK2-6, SRK2E, SNRK2.6, P44 | OST1/P44/SNRK2-6/SRK2E (OPEN STOMATA 1, SNF1-RELATED PROTEIN KINASE 2.6)	-1.25289	0.0060444
17.4.1	hormone metabolism.cytokinin.synthesis-degradation	SGN-U585983	AK319371	ATCKX3, CKX3 | CKX3 (CYTOKININ OXIDASE 3)	-1.2526	0.00489179
16.2.1.1	secondary metabolism.phenylpropanoids.lignin biosynthesis.PAL	SGN-U591451	AK320002	PAL1 | PAL1 (PHE AMMONIA LYASE 1)	-1.2523	0.006684
35.3	not assigned.disagreeing hits	SGN-U581010	GO375260	YCF32, PSBY | PSBY (photosystem II BY)	-1.25067	0.0180108
11.1.8	lipid metabolism.FA synthesis and FA elongation.acyl coa ligase	SGN-U572389	AK327858	AAE7, ACN1 | AAE7/ACN1 (ACYL-ACTIVATING ENZYME 7)	-1.25058	0.00928712
27.3.23	RNA.regulation of transcription.HSF,Heat-shock transcription factor family	SGN-U573319	BI935172	HSFB2A, AT-HSFB2A | AT-HSFB2A (Arabidopsis thaliana heat shock transcription factor B2A)	-1.24982	0.00925622
35.2	not assigned.unknown	SGN-U571551	TC238160	Unknown	-1.24699	0.00607986
30.2.25	signalling.receptor kinases.wall associated kinase	SGN-U583856	AI487264	WAK3 | WAK3 (WALL ASSOCIATED KINASE 3)	-1.24694	0.0256168
35.2	not assigned.unknown	SGN-U595296	TC238042	Unknown	-1.24678	0.00493474
33.99	development.unspecified	SGN-U576343	AK321163	nodulin MtN21 family protein	-1.24652	0.0459323
35.2	not assigned.unknown	SGN-U599917	AK322846	Unknown	-1.24595	0.00503344
35.2	not assigned.unknown	SGN-U565900	TA43947_4081	Thylakoid lumenal 19 kDa protein	-1.2455	0.00700092
6.2	gluconeogenese/ glyoxylate cycle.malate synthase	SGN-U573203	AK320322	MLS | MLS (MALATE SYNTHASE); malate synthase	-1.24457	0.0165996
28.1	DNA.synthesis/chromatin structure	SGN-U581126	AK320740	ATDRH1, DRH1 | DRH1 (DEAD box RNA helicase 1)	-1.24393	0.00883024
35.3	not assigned.disagreeing hits	SGN-U595612	AI488811	IP5PII | IP5PII (INOSITOL POLYPHOSPHATE 5-PHOSPHATASE II)	-1.24369	0.00446591
11.9.2.1	lipid metabolism.lipid degradation.lipases.triacylglycerol lipase	SGN-U592762	AK322821	lipase class 3 family protein	-1.24242	0.0292877
29.5.11.1	protein.degradation.ubiquitin.ubiquitin	SGN-U578847	AK326365	UBQ10 | UBQ10 (POLYUBIQUITIN 10)	-1.2418	0.0109514
35.2	not assigned.unknown	SGN-U569182	AK319353	SLT1 | SLT1 (SODIUM- AND LITHIUM-TOLERANT 1)	-1.24169	0.00523724
29.2.4	protein.synthesis.elongation	SGN-U581517	AI779761	elongation factor 1-alpha	-1.24124	0.0286162
11.9.2	lipid metabolism.lipid degradation.lipases	SGN-U579917	AK319975	lipase class 3 family protein	-1.24109	0.0418236
35.3	not assigned.disagreeing hits	SGN-U575934	AK320331	DNAJ heat shock N-terminal domain-containing protein / cell division protein-related	-1.24087	0.00658299
16.2.1.6	secondary metabolism.phenylpropanoids.lignin biosynthesis.CCoAOMT	SGN-U581378	TC238958	caffeoyl-CoA 3-O-methyltransferase, putative	-1.24066	0.0218732
35.2	not assigned.unknown	SGN-U573174	BG123437	Unknown	-1.23908	0.00454885
35.3	not assigned.disagreeing hits	SGN-U579071	NM_001247898	Catalase isozyme 1	-1.23846	0.00719708
17.4.1	hormone metabolism.cytokinin.synthesis-degradation	SGN-U599440	NM_001257980	ATCKX1, CKX1 | ATCKX1/CKX1 (CYTOKININ OXIDASE/DEHYDROGENASE 1)	-1.23711	0.0171917
27.1	RNA.processing	SGN-U566310	TA42278_4081	RNA polymerase I specific transcription initiation factor RRN3 family protein	-1.23605	0.0103216
34.13	transport.peptides and oligopeptides	SGN-U566391	DY523780	proton-dependent oligopeptide transport (POT) family protein	-1.23186	0.0383556
35.2	not assigned.unknown	SGN-U568587	AW220871	Unknown	-1.23184	0.0466146
20.2.1	stress.abiotic.heat	SGN-U572726	TA39446_4081	DNAJ heat shock N-terminal domain-containing protein	-1.23171	0.0149084
27.2	RNA.transcription	SGN-U567025	TA45919_4081	transcription initiation factor IIB-2 / general transcription factor TFIIB-2 (TFIIB2)	-1.23134	0.00402572
34.10	transport.nucleotides	SGN-U584176	TA48443_4081	ATPUP11 | ATPUP11 (Arabidopsis thaliana purine permease 11)	-1.22997	0.0218773
27.3.9	RNA.regulation of transcription.C2C2(Zn) GATA transcription factor family	SGN-U574138	BP880167	TIFY2B, ZML1 | ZML1 (ZIM-LIKE 1)	-1.22912	0.0132363
35.1	not assigned.no ontology	SGN-U569126	NM_001247132	pathogen-responsive alpha-dioxygenase, putative	-1.22893	0.00601957
16.1.5	secondary metabolism.isoprenoids.terpenoids	SGN-U583641	TA44198_4081	dehydrodolichyl diphosphate synthase, putative	-1.22859	0.0267733
20.2.1	stress.abiotic.heat	SGN-U593336	NM_001247510	ERD8, HSP81-2 | HSP81-2 (EARLY-RESPONSIVE TO DEHYDRATION 8)	-1.22628	0.0135227
35.3	not assigned.disagreeing hits	SGN-U579106	TA39470_4081	TIF3H1 | TIF3H1 (EUKARYOTIC TRANSLATION INITIATION FACTOR 3 SUBUNIT H1)	-1.22609	0.0055609
26.2	misc.UDP glucosyl and glucoronyl transferases	SGN-U582862	DB702846	UGT84A1 | UGT84A1; UDP-glycosyltransferase	-1.2253	0.00618173
30.3	signalling.calcium	SGN-U578921	AK325294	calcium-binding EF hand family protein	-1.22275	0.0499713
30.11	signalling.light	SGN-U574292	TA39435_4081	signal transducer	-1.22255	0.00578338
29.2.1.2.2.34	protein.synthesis.ribosomal protein.eukaryotic.60S subunit.L34	SGN-U575014	BE451290	structural constituent of ribosome	-1.22251	0.00362081
34.10	transport.nucleotides	SGN-U573552	FS203530	ATPUP10 | ATPUP10 (Arabidopsis thaliana purine permease 10)	-1.21889	0.00869926
16.8.4	secondary metabolism.flavonoids.flavonols	SGN-U587435	AW030105	ATSRG1, SRG1 | SRG1 (SENESCENCE-RELATED GENE 1)	-1.21842	0.00856877
11.9.2.1	lipid metabolism.lipid degradation.lipases.triacylglycerol lipase	SGN-U600741	DB679544	triacylglycerol lipase	-1.21829	0.00321748
35.2	not assigned.unknown	SGN-U589664	AK319692	Unknown	-1.21807	0.0177106
21.6	redox.dismutases and catalases	SGN-U590926	AW930492	CAT2 | CAT2 (CATALASE 2)	-1.2168	0.00425591
17.5.1	hormone metabolism.ethylene.synthesis-degradation	SGN-U563057	AK323074	oxidoreductase, 2OG-Fe(II) oxygenase family protein	-1.21672	0.0135966
12.1.1	N-metabolism.nitrate metabolism.NR	SGN-U581608	NM_001247752	AT-SO, ATSO, SOX | SOX (SULFITE OXIDASE)	-1.21654	0.0116256
20.2.99	stress.abiotic.unspecified	SGN-U582650	DV105669	Bet v I allergen family protein	-1.21604	0.00630398
29.4	protein.postranslational modification	SGN-U572412	NM_001247305	OMR1 | OMR1 (L-O-METHYLTHREONINE RESISTANT 1)	-1.21592	0.00830092
35.2	not assigned.unknown	SGN-U576950	AK321639	Unknown	-1.2144	0.00570412
29.4.1.57	protein.postranslational modification.kinase.receptor like cytoplasmatic kinase VII	SGN-U588636	BG126596	protein kinase family protein	-1.21265	0.00318273
35.3	not assigned.disagreeing hits	SGN-U592193	TA35688_4081	RUB1-conjugating enzyme, putative	-1.21208	0.00717678
35.1	not assigned.no ontology	SGN-U566864	AK322616	leucine-rich repeat family protein	-1.21156	0.0128437
35.1	not assigned.no ontology	SGN-U574358	AK322829	transformer serine/arginine-rich ribonucleoprotein, putative	-1.21106	0.00709115
35.2	not assigned.unknown	SGN-U565909	TA54283_4081	ant-like protein - nicotiana tabacum	-1.20603	0.00962447
35.2	not assigned.unknown	SGN-U578462	AK321612	binding	-1.20323	0.0117742
35.2	not assigned.unknown	SGN-U582095	AK325896	Unknown	-1.20269	0.00862245
35.1	not assigned.no ontology	SGN-U568461	NM_001247534	PEX11C | PEX11C	-1.20248	0.00409308
30.11	signalling.light	SGN-U574291	AK322551	signal transducer	-1.20135	0.00372098
35.3	not assigned.disagreeing hits	SGN-U578747	BT013262	eukaryotic translation initiation factor SUI1, putative	-1.20105	0.00360473
23.3.1.1	nucleotide metabolism.salvage.phosphoribosyltransferases.aprt	SGN-U590766	AK324960	APT3 | APT3 (ADENINE PHOSPHORIBOSYL TRANSFERASE 3)	-1.20071	0.00561
26.9	misc.glutathione S transferases	SGN-U584004	AK325577	drought-responsive family protein, similar to drought-induced mRNA	-1.20028	0.0121102
26.21	misc.protease inhibitor/seed storage/lipid transfer protein (LTP) family protein	SGN-U576740	BI925360	protease inhibitor/seed storage/lipid transfer protein (LTP) family protein	-1.1991	0.00553415
35.3	not assigned.disagreeing hits	SGN-U573837	AW031075	DNAJ heat shock protein, putative	-1.19861	0.00762598
29.5.11.4.2	protein.degradation.ubiquitin.E3.RING	SGN-U570609	BP909137	similar to protein binding	-1.19784	0.0157539
35.2	not assigned.unknown	SGN-U576407	BW689310	Unknown	-1.19678	0.0104273
26.10	misc.cytochrome P450	SGN-U578296	AK329595	CYP71A25 | CYP71A25 (cytochrome P450, family 71, subfamily A, polypeptide 25)	-1.19631	0.0156975
7.2.4	OPP.non-reductive PP.ribose 5-phosphate isomerase	SGN-U570785	TA43380_4081	ribose 5-phosphate isomerase-related	-1.19533	0.00423779
1.1.5.3	PS.lightreaction.other electron carrier (ox/red).ferredoxin reductase	SGN-U579448	BT013070	ATLFNR1 | ATLFNR1 (LEAF FNR 1)	-1.19516	0.0157779
35.2	not assigned.unknown	SGN-U597904	AW034507	Unknown	-1.1945	0.0092448
13.1.6.1.1	amino acid metabolism.synthesis.aromatic aa.chorismate.3-deoxy-D-arabino-heptulosonate 7-phosphate synthase	SGN-U581552	NM_001247486	DHS1 | DHS1 (3-DEOXY-D-ARABINO-HEPTULOSONATE 7-PHOSPHATE SYNTHASE 1)	-1.19389	0.00883928
35.3	not assigned.disagreeing hits	SGN-U592107	NM_001247584	UBC9 | UBC9 (UBIQUITIN CONJUGATING ENZYME 9)	-1.1937	0.0204356
27.3.5	RNA.regulation of transcription.ARR	SGN-U577676	AK323990	ARR3 | ARR3 (RESPONSE REGULATOR 3)	-1.19295	0.00463922
27.3.26	RNA.regulation of transcription.MYB-related transcription factor family	SGN-U581159	NM_001246881	TCP family transcription factor, putative	-1.19198	0.00744278
20.1	stress.biotic	SGN-U578995	TA36489_4081	PR3, PR-3, CHI-B, B-CHI, ATHCHIB | ATHCHIB (BASIC CHITINASE)	-1.19145	0.027743
35.2	not assigned.unknown	SGN-U566853	CD002152	Unknown	-1.19099	0.00561
35.2	not assigned.unknown	SGN-U596577	TA46914_4081	Unknown	-1.19082	0.00744818
26.2	misc.UDP glucosyl and glucoronyl transferases	SGN-U565075	AK322310	UGT75B2, UGT2 | UGT2/UGT75B2 (UDP-glucosyl transferase 75B2)	-1.18974	0.0110428
35.3	not assigned.disagreeing hits	SGN-U593210	AF123256	17.8 kDa class I heat shock protein (HSP17.8-CI)	-1.18932	0.0380439
35.2	not assigned.unknown	SGN-U574680	AK247236	Unknown	-1.1884	0.0229731
30.3	signalling.calcium	SGN-U579814	CD003006	AK1, ATCPK1, CPK1 | CPK1 (calcium-dependent protein kinase isoform AK1)	-1.18714	0.00630488
35.2	not assigned.unknown	SGN-U596712	BM409912	Unknown	-1.18694	0.014926
27.3.99	RNA.regulation of transcription.unclassified	SGN-U589023	AK327475	binding	-1.18612	0.0067104
27.3.26	RNA.regulation of transcription.MYB-related transcription factor family	SGN-U574792	ES891224	myb family transcription factor	-1.18421	0.00548281
35.2	not assigned.unknown	SGN-U586604	BG127052	Unknown	-1.18139	0.00840083
29.4	protein.postranslational modification	SGN-U584108	AK321714	SnRK3.13, PKS11, CIPK8 | CIPK8 (CBL-INTERACTING PROTEIN KINASE 8)	-1.18109	0.0060444
33.99	development.unspecified	SGN-U568609	BM410928	ANAC056, ATNAC2 | ATNAC2 (Arabidopsis thaliana NAC domain containing protein 2)	-1.18069	0.035677
27.3.7	RNA.regulation of transcription.C2C2(Zn) CO-like, Constans-like zinc finger family	SGN-U581062	AK325127	zinc finger (B-box type) family protein	-1.18032	0.00776011
17.2.3	hormone metabolism.auxin.induced-regulated-responsive-activated	SGN-U584677	BG125915	auxin-responsive family protein	-1.17857	0.0150953
35.1	not assigned.no ontology	SGN-U583122	TA54567_4081	transporter-related	-1.17829	0.00493296
27.3.22	RNA.regulation of transcription.HB,Homeobox transcription factor family	SGN-U572630	NM_001246878	BP, BP1, KNAT1 | KNAT1 (BREVIPEDICELLUS 1)	-1.17764	0.0117371
10.2.1	cell wall.cellulose synthesis.cellulose synthase	SGN-U602073	DV104820	CESA7, ATCESA7, MUR10, IRX3 | IRX3 (IRREGULAR XYLEM 3, MURUS 10)	-1.17543	0.00844674
27.3.66	RNA.regulation of transcription.Psudo ARR transcription factor family	SGN-U564924	TA42823_4081	APRR7, PRR7 | PRR7 (PSEUDO-RESPONSE REGULATOR 7)	-1.17499	0.00394893
27.3.22	RNA.regulation of transcription.HB,Homeobox transcription factor family	SGN-U575608	TA55364_4081	ATHB14, ATHB-14, PHB-1D, PHB | PHB (PHABULOSA)	-1.17475	0.0104199
35.2	not assigned.unknown	SGN-U595722	AW932202	Unknown	-1.17472	0.0159851
35.3	not assigned.disagreeing hits	SGN-U582350	BT013496	Encodes a protein with similarity to glycosyl transferase family 47 proteins that is involved in secondary cell wall biosynthesis.	-1.17209	0.00466266
27.3.47	RNA.regulation of transcription.ELF3	SGN-U571949	AK321534	PYK20, ELF3 | ELF3 (EARLY FLOWERING 3)	-1.17195	0.047738
27.3.99	RNA.regulation of transcription.unclassified	SGN-U576026	AK321422	zinc finger (AN1-like) family protein	-1.17171	0.010424
10.5.1	cell wall.cell wall proteins.AGPs	SGN-U573243	AK329103	FLA11 | FLA11 (fasciclin-like arabinogalactan-protein 11)	-1.17142	0.0104155
35.2	not assigned.unknown	SGN-U563251	AK330088	Unknown	-1.16991	0.0162569
35.2	not assigned.unknown	SGN-U581834	BE435226	Unknown	-1.16962	0.00438457
34.16	transport.ABC transporters and multidrug resistance systems	SGN-U596115	BI204621	ATTAP2 | ATTAP2 (Arabidopsis thaliana transporter associated with antigen processing protein 2)	-1.16883	0.00682285
26.2	misc.UDP glucosyl and glucoronyl transferases	SGN-U567998	CD003356	Unknown	-1.16758	0.0466402
27.3.35	RNA.regulation of transcription.bZIP transcription factor family	SGN-U566338	AK323598	TGA1 | TGA1	-1.16752	0.00356849
29.4	protein.postranslational modification	SGN-U577511	BG132057	CKB2 | CKB2 (casein kinase II beta chain 2)	-1.16716	0.0108555
35.2	not assigned.unknown	SGN-U588367	TA54345_4081	Unknown	-1.16653	0.00398363
10.7	cell wall.modification	SGN-U578473	NM_001247029	ATEXP4, ATHEXP ALPHA 1.6, ATEXPA4 | ATEXPA4 (ARABIDOPSIS THALIANA EXPANSIN A4)	-1.16629	0.014192
27.3.57	RNA.regulation of transcription.JUMONJI family	SGN-U601990	BG129795	ELF6 | ELF6 (EARLY FLOWERING 6)	-1.16459	0.00402572
10.2.1	cell wall.cellulose synthesis.cellulose synthase	SGN-U585886	BT013780	CESA7, ATCESA7, MUR10, IRX3 | IRX3 (IRREGULAR XYLEM 3, MURUS 10)	-1.164	0.00856877
34.10	transport.nucleotides	SGN-U568852	AW093671	ATPUP1, PUP1 | PUP1 (PURINE PERMEASE 1)	-1.16393	0.00817398
27.2	RNA.transcription	SGN-U579100	AK319624	SIG1, SIG2, SIGB, RPOD1, SIGA | SIGA (SIGMA FACTOR A)	-1.16135	0.00717678
11.1.1	lipid metabolism.FA synthesis and FA elongation.Acetyl CoA Carboxylation	SGN-U568420	AK324475	CAC3 | CAC3 (acetyl co-enzyme A carboxylase carboxyltransferase alpha subunit)	-1.16113	0.0154328
31.1	cell.organisation	SGN-U576942	DB721548	ATMAP65-1 | ATMAP65-1 (MICROTUBULE-ASSOCIATED PROTEINS 65-1)	-1.1608	0.00999722
34.19.1	transport.Major Intrinsic Proteins.PIP	SGN-U590036	AK246632	PIP1;4, PIP1E, TMP-C | TMP-C (PLASMA MEMBRANE INTRINSIC PROTEIN 1;4)	-1.16006	0.00964413
9.1.2	mitochondrial electron transport / ATP synthesis.NADH-DH.localisation not clear	SGN-U579403	AW035600	zinc finger (C3HC4-type RING finger) family protein	-1.15989	0.00561
26.1	misc.misc2	SGN-U581817	AK322928	dienelactone hydrolase family protein	-1.15819	0.0176434
12.2.2	N-metabolism.ammonia metabolism.glutamine synthase	SGN-U578728	AK319584	GLN2, ATGSL1, GS2 | GS2 (GLUTAMINE SYNTHETASE 2)	-1.15756	0.00577904
29.5.11.4.2	protein.degradation.ubiquitin.E3.RING	SGN-U568744	AK247728	zinc finger (C3HC4-type RING finger) family protein	-1.15701	0.010558
35.2	not assigned.unknown	SGN-U603235	BE458658	Unknown	-1.15618	0.00982098
28.1.1.1	DNA.synthesis/chromatin structure.retrotransposon/transposase.gypsy-like retrotransposon	SGN-U579218	TA40948_4081	putative polyprotein	-1.15578	0.0368228
35.2	not assigned.unknown	SGN-U563091	DB696052	OSB1 | OSB1 (ORGANELLAR SINGLE-STRANDED)	-1.15563	0.0043251
35.2	not assigned.unknown	SGN-U594883	AK326516	Unknown	-1.15436	0.00879925
35.3	not assigned.disagreeing hits	SGN-U590679	TA35688_4081	RUB1-conjugating enzyme, putative	-1.15324	0.00661379
35.2	not assigned.unknown	SGN-U601163	AW222294	Unknown	-1.15249	0.0136747
20.1	stress.biotic	SGN-U585806	AK327757	pathogenesis-related family protein	-1.14889	0.00381426
30.2.24	signalling.receptor kinases.S-locus glycoprotein like	SGN-U597176	AI777568	S-locus protein kinase, putative	-1.14864	0.0329403
27.3.6	RNA.regulation of transcription.bHLH,Basic Helix-Loop-Helix family	SGN-U572160	AW216678	basic helix-loop-helix (bHLH) family protein	-1.14858	0.0238617
35.1	not assigned.no ontology	SGN-U563408	AW932923	esterase/lipase/thioesterase family protein	-1.14768	0.00426154
35.2	not assigned.unknown	SGN-U577984	AK247631	Unknown	-1.14726	0.0144524
35.2	not assigned.unknown	SGN-U575774	BF113819	Organ-specific protein S2	-1.14715	0.0303779
35.2	not assigned.unknown	SGN-U584297	AK323920	non-specific lipid-transfer protein	-1.14698	0.0129378
35.3	not assigned.disagreeing hits	SGN-U592492	AW623354	Unknown	-1.14625	0.00873232
35.2	not assigned.unknown	SGN-U585504	AK323789	Unknown	-1.14503	0.0129378
35.2	not assigned.unknown	SGN-U578350	AK325709	Unknown	-1.14371	0.0062327
31.1	cell.organisation	SGN-U579866	AK319324	ATMAP65-6 | ATMAP65-6	-1.14355	0.0185668
35.2	not assigned.unknown	SGN-U571748	TA48599_4081	Unknown	-1.14236	0.0125095
20.2.1	stress.abiotic.heat	SGN-U577277	AK324395	HSP70 | HSP70 (heat shock protein 70)	-1.14197	0.00503673
27.3.32	RNA.regulation of transcription.WRKY domain transcription factor family	SGN-U571279	BF098470	ATWRKY72, WRKY72 | WRKY72 (WRKY DNA-binding protein 72)	-1.14179	0.0103122
34.99	transport.misc	SGN-U577378	AK247735	Unknown	-1.14178	0.00809857
29.5.11.4.3.2	protein.degradation.ubiquitin.E3.SCF.FBOX	SGN-U583296	AK322056	AtTLP1 | AtTLP1 (TUBBY LIKE PROTEIN 1)	-1.14147	0.00539554
35.1	not assigned.no ontology	SGN-U583796	AK319425	hydrolase, alpha/beta fold family protein	-1.14086	0.00691418
35.2	not assigned.unknown	SGN-U580637	TA36340_4081	Unknown	-1.13848	0.00914644
35.2	not assigned.unknown	SGN-U604662	CD003293	Unknown	-1.1382	0.0135081
11.2.4	lipid metabolism.FA desaturation.omega 6 desaturase	SGN-U574780	AK321037	FAD2 | FAD2 (FATTY ACID DESATURASE 2)	-1.13788	0.00671861
16.1.5	secondary metabolism.isoprenoids.terpenoids	SGN-U578127	BI207683	lyase/ magnesium ion binding	-1.13744	0.00481264
35.3	not assigned.disagreeing hits	SGN-U579823	AF083253	cysteine protease inhibitor, putative	-1.13613	0.0360277
31.1	cell.organisation	SGN-U577552	AK325817	ANNAT5, ANN5 | ANN5/ANNAT5 (ANNEXIN ARABIDOPSIS 5)	-1.13454	0.0091192
13.2.2.3	amino acid metabolism.degradation.glutamate family.arginine	SGN-U567848	AK322693	PSKF109, UREG | UREG (urease accessory protein G)	-1.13403	0.0094784
35.2	not assigned.unknown	SGN-U566020		Unknown	-1.13394	0.0254438
35.2	not assigned.unknown	SGN-U566147	AK324827	cysteine protease inhibitor, putative / cystatin, putative	-1.13392	0.0119701
35.1	not assigned.no ontology	SGN-U573059	BM411337	octicosapeptide/Phox/Bem1p (PB1) domain-containing protein	-1.13337	0.0373381
29.5.11.4.3.2	protein.degradation.ubiquitin.E3.SCF.FBOX	SGN-U566023	TA53397_4081	similar to F-box family protein-related	-1.13265	0.00960532
35.2	not assigned.unknown	SGN-U567504	TA45397_4081	Unknown	-1.13236	0.00694033
27.3.2	RNA.regulation of transcription.Alfin-like	SGN-U577885	AK327530	PHD finger family protein	-1.13212	0.00808774
16.10	secondary metabolism.simple phenols	SGN-U599742	BF098375	IRX12, LAC4 | IRX12/LAC4 (laccase 4)	-1.13136	0.006228
31.4	cell.vesicle transport	SGN-U570934	AK329090	ATMAMI | ATMAMI (ARABIDOPSIS THALIANA MEMBRANE-ASSOCIATED MANNITOL-INDUCED)	-1.13088	0.00760505
27.3.67	RNA.regulation of transcription.putative transcription regulator	SGN-U566706	AK247557	zinc finger (DNL type) family protein	-1.12987	0.00984882
35.2	not assigned.unknown	SGN-U592220	EG553690	FPF, FPF1 | FPF1 (FLOWERING PROMOTING FACTOR 1)	-1.1298	0.0145408
34.99	transport.misc	SGN-U582851	AI487032	Unknown	-1.12925	0.00877167
35.1	not assigned.no ontology	SGN-U572909	CK468690	transducin family protein / WD-40 repeat family protein	-1.12917	0.0104199
27.3.25	RNA.regulation of transcription.MYB domain transcription factor family	SGN-U602631	BP889238	AtMYB85, MYB85 | MYB85 (myb domain protein 85)	-1.129	0.00896322
27.3	RNA.regulation of transcription	SGN-U566321	AI486517	PTAC2 | PTAC2 (PLASTID TRANSCRIPTIONALLY ACTIVE2)	-1.12867	0.00362507
35.2	not assigned.unknown	SGN-U565976	TA40532_4081	Unknown	-1.12826	0.00830725
35.3	not assigned.disagreeing hits	SGN-U577431	TA36672_4081	proline-rich family protein	-1.12767	0.00578287
35.1.3	not assigned.no ontology.armadillo/beta-catenin repeat family protein	SGN-U577120	AK328721	armadillo/beta-catenin repeat family protein / BTB/POZ domain-containing protein	-1.12757	0.00481264
27.3.99	RNA.regulation of transcription.unclassified	SGN-U589024	AK327475	binding	-1.12682	0.00525745
26.8	misc.nitrilases, *nitrile lyases, berberine bridge enzymes, reticuline oxidases, troponine reductases	SGN-U569785	AK329957	hydrolase, alpha/beta fold family protein	-1.12655	0.00828059
26.2	misc.UDP glucosyl and glucoronyl transferases	SGN-U566312	NM_001247690	UGT73B5 (UDP-GLUCOSYL TRANSFERASE 73B5)	-1.12627	0.0407131
28.1	DNA.synthesis/chromatin structure	SGN-U600683	BM535873	phage-associated helicase	-1.12618	0.0180115
26.7	misc.oxidases - copper, flavone etc.	SGN-U600669	AK325816	ATPPOX (A. THALIANA PYRIDOXIN (PYRODOXAMINE) 5'-PHOSPHATE OXIDASE)	-1.12539	0.0119848
27.3.99	RNA.regulation of transcription.unclassified	SGN-U562903	AK325419	zinc finger (MYND type) family protein / F-box family protein	-1.12527	0.0198933
35.2	not assigned.unknown	SGN-U568254	AK326862	Unknown	-1.12526	0.00447433
35.1.41	not assigned.no ontology.hydroxyproline rich proteins	SGN-U581219		hydroxyproline-rich glycoprotein family protein	-1.12491	0.00428838
26.8	misc.nitrilases, *nitrile lyases, berberine bridge enzymes, reticuline oxidases, troponine reductases	SGN-U564575	BI932154	tropinone reductase, putative / tropine dehydrogenase, putative	-1.1248	0.023021
35.1.19	not assigned.no ontology.C2 domain-containing protein	SGN-U598458	BP911006	C2 domain-containing protein	-1.12434	0.0065455
33.99	development.unspecified	SGN-U586529	TA54866_4081	ANAC104, XND1 | ANAC104/XND1 (Arabidopsis NAC domain containing protein 104)	-1.12316	0.0161094
33.99	development.unspecified	SGN-U571877	AK328772	nodulin MtN3 family protein	-1.12301	0.0194579
35.2	not assigned.unknown	SGN-U563005	AK320341	Unknown	-1.12296	0.00903899
29.5.1	protein.degradation.subtilases	SGN-U579302	TA37738_4081	subtilase family protein	-1.12285	0.00873232
27.3.22	RNA.regulation of transcription.HB,Homeobox transcription factor family	SGN-U571347	AW223766	homeobox transcription factor, putative	-1.1223	0.00856877
17.5.1	hormone metabolism.ethylene.synthesis-degradation	SGN-U578448	AK328092	2-oxoglutarate-dependent dioxygenase, putative	-1.1214	0.0048471
35.2	not assigned.unknown	SGN-U587081	CD003282	Unknown	-1.12101	0.00432839
23.1.2.30	nucleotide metabolism.synthesis.purine.IMP dehydrogenase	SGN-U579386	AW934324	TCTP | TCTP (TRANSLATIONALLY CONTROLLED TUMOR PROTEIN)	-1.11955	0.0221395
26.22	misc.short chain dehydrogenase/reductase (SDR)	SGN-U586596	BI930115	YBR159 | YBR159; ketoreductase/ oxidoreductase	-1.11892	0.0131534
27.3.8	RNA.regulation of transcription.C2C2(Zn) DOF zinc finger family	SGN-U583873	AK323652	ADOF2 | ADOF2 (Arabidopsis dof zinc finger protein 2)	-1.11876	0.0129728
35.2	not assigned.unknown	SGN-U565474	AK324669	UPF0406 protein C16orf57 homolog	-1.11864	0.00779127
27.3.99	RNA.regulation of transcription.unclassified	SGN-U580149	GO376239	LOL1 | LOL1 (LSD ONE LIKE 1)	-1.11781	0.0344236
33.99	development.unspecified	SGN-U580899	GO375239	senescence-associated protein, putative	-1.11676	0.0130673
35.3	not assigned.disagreeing hits	SGN-U568662	BG626002	FMO1 | FMO1 (FLAVIN-DEPENDENT MONOOXYGENASE 1)	-1.11623	0.00719708
35.2	not assigned.unknown	SGN-U584153	AK246981	Unknown	-1.11468	0.00682285
27.3.25	RNA.regulation of transcription.MYB domain transcription factor family	SGN-U600359	AK322576	AtMYB71, MYB305 | MYB305 (myb domain protein 305)	-1.11255	0.00415709
35.3	not assigned.disagreeing hits	SGN-U577260	NM_001247413	XTR3 | XTR3 (XYLOGLUCAN ENDOTRANSGLYCOSYLASE 3); hydrolase, acting on glycosyl bonds	-1.11246	0.00710187
35.2	not assigned.unknown	SGN-U566002	TC228435	Unknown	-1.11181	0.00433444
35.2	not assigned.unknown	SGN-U593647	TA55498_4081	Unknown	-1.11049	0.00634017
1.1.4	PS.lightreaction.ATP synthase	SGN-U570788	TA43379_4081	ATP synthase protein I -related	-1.10991	0.0160937
35.2	not assigned.unknown	SGN-U573546	AK247094	Unknown	-1.10964	0.00831168
31.2	cell.division	SGN-U586662	AK320331	DNAJ heat shock N-terminal domain-containing protein	-1.10902	0.0105974
35.2	not assigned.unknown	SGN-U586515	AI780519	Unknown	-1.10823	0.00426154
33.99	development.unspecified	SGN-U582839	AK323037	SGR7, SHR | SHR (SHORT ROOT)	-1.10719	0.0199468
34.99	transport.misc	SGN-U570157	BF097588	cell wall-associated hydrolase	-1.10652	0.0218881
13.2.7	amino acid metabolism.degradation.histidine	SGN-U578403	NM_001246930	EMB1075 | EMB1075 (EMBRYO DEFECTIVE 1075)	-1.10646	0.0231853
17.5.1	hormone metabolism.ethylene.synthesis-degradation	SGN-U580403	AW221440	2-oxoglutarate-dependent dioxygenase, putative	-1.10496	0.0103796
20.2.4	stress.abiotic.touch/wounding	SGN-U578509	AK323477	wound-responsive protein-related	-1.10481	0.00555956
35.2	not assigned.unknown	SGN-U576065	GO375587	Unknown	-1.10457	0.015916
20.2.2	stress.abiotic.cold	SGN-U583244	GT165145	C2 domain-containing protein	-1.10412	0.00493903
35.3	not assigned.disagreeing hits	SGN-U575910	NM_001247375	PPCK1 | PPCK1 (PHOSPHOENOLPYRUVATE CARBOXYLASE KINASE)	-1.10408	0.0110959
35.2	not assigned.unknown	SGN-U563137	BI932074	ATGDU5 | ATGDU5 (ARABIDOPSIS THALIANA GLUTAMINE DUMPER 5)	-1.10363	0.00513973
27.3.3	RNA.regulation of transcription.AP2/EREBP, APETALA2/Ethylene-responsive element binding protein family	SGN-U579238	NM_001247584	RAP2.12 | RAP2.12	-1.10341	0.0172687
34.15	transport.potassium	SGN-U585125	NM_001247329	AKT1 | AKT1 (ARABIDOPSIS K TRANSPORTER 1)	-1.10317	0.0103962
35.1	not assigned.no ontology	SGN-U562624	AK324366	integral membrane HPP family protein	-1.10227	0.00630488
35.3	not assigned.disagreeing hits	SGN-U570422	TA51541_4081	trypsin and protease inhibitor family protein / Kunitz family protein	-1.10164	0.0075557
35.1.2	not assigned.no ontology.agenet domain-containing protein	SGN-U597055		agenet domain-containing protein	-1.10086	0.00533853
30.2.99	signalling.receptor kinases.misc	SGN-U582199	DV104633	receptor-like protein kinase-related	-1.10074	0.00736877
10.6.3	cell wall.degradation.pectate lyases and polygalacturonases	SGN-U585247	AW222974	pectate lyase family protein	-1.10032	0.0241128
35.2	not assigned.unknown	SGN-U585146	AI778219	Unknown	-1.09979	0.0161111
35.1	not assigned.no ontology	SGN-U564531	AK321308	leucine-rich repeat family protein	-1.09883	0.0125095
31.1	cell.organisation	SGN-U603505	AW030035	kinesin motor family protein	-1.09781	0.0170123
29.5.5	protein.degradation.serine protease	SGN-U583064	TA44398_4081	SCPL10 | SCPL10 (serine carboxypeptidase-like 10)	-1.09764	0.00500511
27.3.11	RNA.regulation of transcription.C2H2 zinc finger family	SGN-U570879	AK322391	zinc finger (C2H2 type) family protein	-1.09733	0.0113093
30.3	signalling.calcium	SGN-U568260	AW032800	CPK10, ATCDPK1 | ATCDPK1	-1.09701	0.0221589
10.1.5	cell wall.precursor synthesis.UXS	SGN-U569705	BG129868	GAE5 | GAE5 (UDP-D-GLUCURONATE 4-EPIMERASE 5)	-1.0969	0.00385626
35.2	not assigned.unknown	SGN-U580344	BM413273	Unknown	-1.09688	0.00630488
35.1	not assigned.no ontology	SGN-U562873	BG642804	hydrolase, alpha/beta fold family protein	-1.09685	0.00461965
13.2.3.5	amino acid metabolism.degradation.aspartate family.lysine	SGN-U592415	TA37588_4081	LKR/SDH, LKR, SDH | LKR (SACCHAROPINE DEHYDROGENASE)	-1.09658	0.012203
27.4	RNA.RNA binding	SGN-U576832	AK319397	zinc finger (Ran-binding) family protein	-1.0965	0.0129525
35.1	not assigned.no ontology	SGN-U571923	BI204487	Unknown	-1.09617	0.00419891
35.2	not assigned.unknown	SGN-U586098	BF114182	Unknown	-1.09553	0.0129835
6.4	gluconeogenese/ glyoxylate cycle.PEPCK	SGN-U579925	TA39438_4081	PCK1, PEPCK | PCK1/PEPCK (PHOSPHOENOLPYRUVATE CARBOXYKINASE 1)	-1.09516	0.0117627
35.3	not assigned.disagreeing hits	SGN-U577781	AK324416	LHCA5 | LHCA5 (Photosystem I light harvesting complex gene 5)	-1.09491	0.0161338
10.6.3	cell wall.degradation.pectate lyases and polygalacturonases	SGN-U580563	DB686460	glycoside hydrolase family 28 protein	-1.09477	0.0154655
26.19	misc.plastocyanin-like	SGN-U573041	TA56830_4081	plastocyanin-like domain-containing protein	-1.09407	0.00571399
26.6	misc.O- methyl transferases	SGN-U588920	AW979867	Unknown	-1.0912	0.00997592
27.3.26	RNA.regulation of transcription.MYB-related transcription factor family	SGN-U581047	TA36826_4081	myb family transcription factor	-1.08945	0.00531459
35.2	not assigned.unknown	SGN-U569915	AK247805	Unknown	-1.08943	0.0063456
35.2	not assigned.unknown	SGN-U574356	BM413270	Unknown	-1.0894	0.00613035
27.3.11	RNA.regulation of transcription.C2H2 zinc finger family	SGN-U564617	AK328735	zinc finger protein-related	-1.08829	0.0133183
35.1	not assigned.no ontology	SGN-U582883	EG553838	transaminase	-1.08776	0.00504091
29.1	protein.aa activation	SGN-U567587	BE432458	pseudouridine synthase family protein	-1.08734	0.00694033
33.99	development.unspecified	SGN-U571750	BI933542	nodulin, putative	-1.08723	0.0231406
35.2	not assigned.unknown	SGN-U566116	AI896736	Unknown	-1.08669	0.0233636
26.13	misc.acid and other phosphatases	SGN-U586186	AK327616	ATPAP27, PAP27 | ATPAP27/PAP27 (purple acid phosphatase 27)	-1.08606	0.006471
10.2.1	cell wall.cellulose synthesis.cellulose synthase	SGN-U595684	BW689978	CESA4, IRX5, NWS2 | CESA4 (CELLULOSE SYNTHASE 4)	-1.08413	0.00530032
29.5.11.4.3.2	protein.degradation.ubiquitin.E3.SCF.FBOX	SGN-U578617	AK320999	F-box family protein	-1.08268	0.00532951
26.12	misc.peroxidases	SGN-U591329	TA35693_4081	PRXR1 | PRXR1 (peroxidase 42)	-1.08099	0.0236075
35.2	not assigned.unknown	SGN-U566883	TA53779_4081	Unknown	-1.07955	0.00539554
35.2	not assigned.unknown	SGN-U597269	TA55170_4081	Unknown	-1.07902	0.0219108
34.2	transporter.sugars	SGN-U603018	AK323115	hexose transporter, putative	-1.07791	0.00402572
35.2	not assigned.unknown	SGN-U581217	AK247983	Unknown	-1.07757	0.00604907
35.1	not assigned.no ontology	SGN-U595411	BM410715	T-complex protein 11	-1.07682	0.0178271
27.3.99	RNA.regulation of transcription.unclassified	SGN-U562897	NM_001247463	ATEXO70B1 | ATEXO70B1 (exocyst subunit EXO70 family protein B1)	-1.07543	0.00553415
20.2.99	stress.abiotic.unspecified	SGN-U563782	AK330077	cupin family protein	-1.07514	0.0125879
27.3.20	RNA.regulation of transcription.G2-like transcription factor family, GARP	SGN-U603639	AK323568	myb family transcription factor	-1.07505	0.0380323
35.3	not assigned.disagreeing hits	SGN-U591309	CK715000	ubiquitin-conjugating enzyme 8	-1.07314	0.0175451
27.4	RNA.RNA binding	SGN-U578467	AK247976	RNA recognition motif (RRM)-containing protein	-1.07297	0.00784935
17.5.1	hormone metabolism.ethylene.synthesis-degradation	SGN-U582076	DB718737	oxidoreductase, 2OG-Fe(II) oxygenase family protein	-1.07188	0.00606502
5.3	fermentation.ADH	SGN-U579632	NM_001247170	ADH, ATADH, ADH1 | ADH1 (ALCOHOL DEHYDROGENASE 1)	-1.07139	0.0185038
29.4	protein.postranslational modification	SGN-U563240	NM_001247285	NPH1, JK224, RPT1, PHOT1 | PHOT1 (phototropin 1)	-1.0711	0.023958
35.2	not assigned.unknown	SGN-U600041	AW737603	Unknown	-1.06984	0.0155349
27.3.11	RNA.regulation of transcription.C2H2 zinc finger family	SGN-U581520	TA41497_4081	ATIDD11 | ATIDD11 (ARABIDOPSIS THALIANA INDETERMINATE(ID)-DOMAIN 11)	-1.06913	0.00778049
27.4	RNA.RNA binding	SGN-U564698	AK323564	similar to RNA-binding protein, putative	-1.0691	0.00423905
4.13	glycolysis.PK	SGN-U586081	AW041832	pyruvate kinase, putative	-1.06893	0.00484857
35.2	not assigned.unknown	SGN-U575377	TA54127_4081	Unknown	-1.06797	0.0106002
34.21	transport.calcium	SGN-U581855	BM409047	RNA recognition motif (RRM)-containing protein	-1.06746	0.00523724
35.2	not assigned.unknown	SGN-U571631	AK246413	Unknown	-1.06729	0.0165151
35.1	not assigned.no ontology	SGN-U571363	AK322844	ACR4 | ACR4 (ACT REPEAT 4)	-1.06571	0.00844665
26.8	misc.nitrilases, *nitrile lyases, berberine bridge enzymes, reticuline oxidases, troponine reductases	SGN-U564811	AK319412	hydrolase	-1.06483	0.00963134
30.8	signalling.misc	SGN-U576793	FS198511	nitrate-responsive NOI protein, putative	-1.06477	0.00826339
35.2	not assigned.unknown	SGN-U577263	GO375243	Unknown	-1.06429	0.0080545
35.3	not assigned.disagreeing hits	SGN-U571861	AK329218	LPP3, ATLPP3 | ATLPP3/LPP3 (LIPID PHOSPHATE PHOSPHATASE 3)	-1.06361	0.00562524
35.1	not assigned.no ontology	SGN-U578753	TA36508_4081	translationally controlled tumor family protein	-1.06346	0.0327034
31.2	cell.division	SGN-U567407	AK247144	asparagine synthase (glutamine-hydrolyzing)	-1.06055	0.00572117
35.3	not assigned.disagreeing hits	SGN-U591834	TA39692_4081	PFN3, PRF3 | PFN3/PRF3 (PROFILIN 3)	-1.05962	0.00636908
27.3.23	RNA.regulation of transcription.HSF,Heat-shock transcription factor family	SGN-U578436	DV103959	HSFA6B, AT-HSFA6B | AT-HSFA6B (Arabidopsis thaliana heat shock transcription factor A6B)	-1.05924	0.0170513
35.2	not assigned.unknown	SGN-U601467	AK329622	Unknown	-1.05923	0.00579986
35.2	not assigned.unknown	SGN-U578870	TA40440_4081	CW14 | CW14	-1.05898	0.00465617
27.3.99	RNA.regulation of transcription.unclassified	SGN-U578001	BT014337	zinc finger (AN1-like) family protein	-1.0588	0.00521717
6.4	gluconeogenese/ glyoxylate cycle.PEPCK	SGN-U578470	NM_001247150	PCK1, PEPCK | PCK1/PEPCK (PHOSPHOENOLPYRUVATE CARBOXYKINASE 1)	-1.05879	0.0203713
13.2.3.1	amino acid metabolism.degradation.aspartate family.asparagine	SGN-U564199	AK325562	L-asparaginase / L-asparagine amidohydrolase	-1.0587	0.0048471
35.2	not assigned.unknown	SGN-U591664	AW621768	Unknown	-1.05771	0.0173178
9.4	mitochondrial electron transport / ATP synthesis.alternative oxidase	SGN-U569026	AK329884	AOX2 | AOX2 (alternative oxidase 2)	-1.05763	0.0226314
4.6	glycolysis.Fruc2,6BisPase	SGN-U563133	AW929583	fructose-1,6-bisphosphatase family protein	-1.05704	0.0211052
35.1	not assigned.no ontology	SGN-U574818	AW621478	transmembrane protein, putative	-1.05601	0.0048471
27.3.37	RNA.regulation of transcription.AS2,Lateral Organ Boundaries Gene Family	SGN-U587034	AI774397	LBD4 | LBD4 (LOB DOMAIN-CONTAINING PROTEIN 4)	-1.05556	0.0104155
35.2	not assigned.unknown	SGN-U563547	BI929472	Unknown	-1.05538	0.00572117
35.3	not assigned.disagreeing hits	SGN-U578319	AK319584	zinc-binding protein, putative / protein kinase C inhibitor, putative	-1.05462	0.0116926
16.2	secondary metabolism.phenylpropanoids	SGN-U564163	BI935350	transferase family protein	-1.05426	0.00873232
35.2	not assigned.unknown	SGN-U571211	AK247040	Unknown	-1.05392	0.027365
1.1.2.1	PS.lightreaction.photosystem I.LHC-I	SGN-U581495	TA35894_4081	LHCA3 | LHCA3 (Photosystem I light harvesting complex gene 3)	-1.05332	0.0296933
20.1.7	stress.biotic.PR-proteins	SGN-U572573	AK247069	protein binding	-1.05257	0.00739893
17.5.1	hormone metabolism.ethylene.synthesis-degradation	SGN-U583842	NM_001247235	ACS6 (1-AMINOCYCLOPROPANE-1-CARBOXYLIC ACID (ACC) SYNTHASE 6)	-1.04977	0.0361524
35.3	not assigned.disagreeing hits	SGN-U591548	NM_001247637	translationally controlled tumor family protein	-1.04915	0.014562
35.2	not assigned.unknown	SGN-U583490	TA42157_4081	Unknown	-1.04894	0.00572117
35.3	not assigned.disagreeing hits	SGN-U585990	TC231827	KS, ATKS, GA2 | GA2 (GA REQUIRING 2)	-1.04887	0.00747178
35.3	not assigned.disagreeing hits	SGN-U580772	AK319845	Protein binding / zinc ion binding	-1.0479	0.00831979
29.4.1.57	protein.postranslational modification.kinase.receptor like cytoplasmatic kinase VII	SGN-U588635	DV105380	protein kinase family protein	-1.04748	0.0131893
35.2	not assigned.unknown	SGN-U571627	AI894604	Unknown	-1.04688	0.00671861
29.3.99	protein.targeting.unknown	SGN-U589543	AK325616	integral membrane protein, putative	-1.04666	0.0143783
35.3	not assigned.disagreeing hits	SGN-U581548	AK323799	immunophilin / FKBP-type peptidyl-prolyl cis-trans isomerase family protein	-1.04616	0.00760505
35.2	not assigned.unknown	SGN-U565301	BI211139	Unknown	-1.04587	0.00682285
27.3.22	RNA.regulation of transcription.HB,Homeobox transcription factor family	SGN-U562997	AI489641	HB-6, RPL, PNY, BLR, BLH9, VAN, LSN | LSN (LARSON)	-1.04559	0.00724887
35.2	not assigned.unknown	SGN-U598267	BG134081	Unknown	-1.04359	0.0101736
10.8.1	cell wall.pectin*esterases.PME	SGN-U585820	TA37079_4081	ATPMEPCRF | ATPMEPCRF	-1.04188	0.0179008
35.3	not assigned.disagreeing hits	SGN-U578711	TA39895_4081	transformer serine/arginine-rich ribonucleoprotein, putative	-1.04144	0.006471
27.3.3	RNA.regulation of transcription.AP2/EREBP, APETALA2/Ethylene-responsive element binding protein family	SGN-U562646	EG553875	AP2 domain-containing transcription factor, putative	-1.04133	0.0080978
16.2.1.3	secondary metabolism.phenylpropanoids.lignin biosynthesis.4CL	SGN-U577586	AI899107	AT4CL2, 4CL2 | 4CL2 (4-coumarate:CoA ligase 2)	-1.04127	0.00531459
29.5.11.4.3.2	protein.degradation.ubiquitin.E3.SCF.FBOX	SGN-U581531	NM_001247929	FBL6, EBF1 | EBF1 (EIN3-BINDING F BOX PROTEIN 1)	-1.04077	0.00427543
16.2.1.1	secondary metabolism.phenylpropanoids.lignin biosynthesis.PAL	SGN-U580612	AW035414	PAL2 | PAL2 (phenylalanine ammonia-lyase 2)	-1.03963	0.0218616
35.1	not assigned.no ontology	SGN-U577921		transformer serine/arginine-rich ribonucleoprotein, putative	-1.03943	0.00883928
17.1.2	hormone metabolism.abscisic acid.signal transduction	SGN-U585375	AK319227	HSL1, HSI2-L1 | HSI2-L1/HSL1 (HSI2-LIKE 1)	-1.03872	0.00809045
35.3	not assigned.disagreeing hits	SGN-U590877	NM_001247312	ATJ, ATJ3 | ATJ3 (Arabidopsis thaliana DnaJ homologue 3)	-1.03853	0.0048471
35.2	not assigned.unknown	SGN-U572647	EG553709	ECT11 | ECT11 (evolutionarily conserved C-terminal region 11)	-1.03705	0.00757959
20.2.1	stress.abiotic.heat	SGN-U579041	TA36602_4081	ERD8, HSP81-2 | HSP81-2 (EARLY-RESPONSIVE TO DEHYDRATION 8)	-1.03698	0.00867223
35.3	not assigned.disagreeing hits	SGN-U585509	TA38865_4081	putative disease resistance protein	-1.03685	0.0125879
35.2	not assigned.unknown	SGN-U587693	AK325896	Unknown	-1.03626	0.0101093
16.2	secondary metabolism.phenylpropanoids	SGN-U574782	TA41295_4081	transferase family protein	-1.03617	0.0295469
35.2	not assigned.unknown	SGN-U587870	AW031220	Unknown	-1.03614	0.00493296
17.4.2	hormone metabolism.cytokinin.signal transduction	SGN-U583953	TA56986_4081	CRE1, WOL1, AHK4, WOL | WOL (WOODEN LEG)	-1.03559	0.00478409
35.3	not assigned.disagreeing hits	SGN-U604769	BP893677	helicase domain-containing protein / IBR domain-containing protein	-1.03416	0.010558
12.4	N-metabolism.misc	SGN-U570124	AK322401	FAD binding / catalytic/ tRNA dihydrouridine synthase	-1.03381	0.00601697
35.2	not assigned.unknown	SGN-U593919	AK247884	Unknown	-1.03352	0.00624162
35.2	not assigned.unknown	SGN-U563141	GO372688	Unknown	-1.03332	0.00660619
13.1.5.3.2	amino acid metabolism.synthesis.serine-glycine-cysteine group.cysteine.SAT	SGN-U582407	AK328696	SAT-1, SAT-A, SAT3, AtSerat2;2 | AtSerat2;2 (SERINE ACETYLTRANSFERASE 1)	-1.03281	0.0112059
20.1.7	stress.biotic.PR-proteins	SGN-U582534	BE450495	disease resistance protein (CC-NBS-LRR class), putative	-1.03045	0.0119042
27.3.29	RNA.regulation of transcription.TCP transcription factor family	SGN-U563595	AK319300	TCP family transcription factor, putative	-1.03041	0.00805991
35.1	not assigned.no ontology	SGN-U568488	TA49719_4081	DNA binding / hydrolase, acting on ester bonds / nuclease/ nucleic acid binding / recombinase	-1.02962	0.00731392
17.2.3	hormone metabolism.auxin.induced-regulated-responsive-activated	SGN-U588103	BT013697	JAR, FIN219, JAR1 | JAR1 (JASMONATE RESISTANT 1)	-1.0289	0.0215437
35.2	not assigned.unknown	SGN-U573491	AK330014	Unknown	-1.02822	0.00962447
35.2	not assigned.unknown	SGN-U582365	AK247621	Unknown	-1.02816	0.0133865
35.2	not assigned.unknown	SGN-U569360	AK321862	Unknown	-1.02771	0.00842275
21.3	redox.heme	SGN-U592616	NM_001247182	GLB2, ARATH GLB2, NSHB2, AHB2 | AHB2 (NON-SYMBIOTIC HAEMOGLOBIN 2)	-1.0277	0.00761262
35.2	not assigned.unknown	SGN-U566855	BE436497	Unknown	-1.02725	0.0174702
35.3	not assigned.disagreeing hits	SGN-U567511	BG128849	X-Pro dipeptidase	-1.02722	0.0092448
35.2	not assigned.unknown	SGN-U562732	AK247027	Unknown	-1.02684	0.0239626
31.4	cell.vesicle transport	SGN-U584171	BT013988	synaptobrevin-related family protein	-1.02675	0.00807315
29.5.1	protein.degradation.subtilases	SGN-U579671	TA56265_4081	XSP1 | XSP1 (XYLEM SERINE PEPTIDASE 1)	-1.02624	0.0152472
27.3.7	RNA.regulation of transcription.C2C2(Zn) CO-like, Constans-like zinc finger family	SGN-U572381	BG130520	zinc finger (B-box type) family protein	-1.02623	0.00980447
35.2	not assigned.unknown	SGN-U580186	AK323600	Unknown	-1.02565	0.0248496
26.2	misc.UDP glucosyl and glucoronyl transferases	SGN-U571691	TA53224_4081	ATUGT85A5 | ATUGT85A5 (UDP-GLUCOSYL TRANSFERASE 85A5)	-1.02559	0.0122338
34.19.1	transport.Major Intrinsic Proteins.PIP	SGN-U569106	AK321561	NIP4;2, NLM5 | NIP4;2/NLM5 (NOD26-LIKE INTRINSIC PROTEIN 4;2)	-1.02517	0.036081
8.2.10	TCA / org. transformation.other organic acid transformaitons.malic	SGN-U567375	BF051038	O-methyltransferase family 2 protein	-1.02475	0.0484521
35.2	not assigned.unknown	SGN-U573577	BF113531	Unknown	-1.02421	0.00801567
31.4	cell.vesicle transport	SGN-U569317	BG643810	ATSYP132, SYP132 | SYP132 (syntaxin 132)	-1.02403	0.0062947
35.2	not assigned.unknown	SGN-U580236	BP905929	Unknown	-1.02392	0.0170015
35.3	not assigned.disagreeing hits	SGN-U577015	AK324835	basic helix-loop-helix (bHLH) family protein	-1.02271	0.0211052
35.2	not assigned.unknown	SGN-U590599	TA36485_4081	Unknown	-1.02157	0.0111308
16.2.1.9	secondary metabolism.phenylpropanoids.lignin biosynthesis.COMT	SGN-U570023	TA54543_4081	OMT1, ATOMT1 | ATOMT1 (O-METHYLTRANSFERASE 1)	-1.02045	0.0109255
34.16	transport.ABC transporters and multidrug resistance systems	SGN-U569120	AK325291	ABC transporter family protein	-1.02025	0.00845945
35.2	not assigned.unknown	SGN-U562735	AW621633	Unknown	-1.01967	0.0126022
10.5.1	cell wall.cell wall proteins.AGPs	SGN-U571051	TA53333_4081	FLA12 | FLA12 (fasciclin-like arabinogalactan-protein 12)	-1.01936	0.0378569
35.2	not assigned.unknown	SGN-U566021	BT014060	Unknown	-1.01902	0.00502505
35.3	not assigned.disagreeing hits	SGN-U581841	AK246674	GATA transcription factor 1 (GATA-1)	-1.01898	0.0120337
34.16	transport.ABC transporters and multidrug resistance systems	SGN-U565426	BG124239	ABC transporter family protein	-1.01781	0.0490235
19.30	tetrapyrrole synthesis.urogen III methylase	SGN-U572308	AK247184	UPM1 | UPM1 (UROPHORPHYRIN METHYLASE 1)	-1.01772	0.00783592
35.2	not assigned.unknown	SGN-U598103	AW038563	Unknown	-1.01744	0.00778955
29.4	protein.postranslational modification	SGN-U572104	AW621950	protein kinase family protein	-1.01739	0.0163282
21.2.1	redox.ascorbate and glutathione.ascorbate	SGN-U584821	AK321929	APX3 | APX3 (ASCORBATE PEROXIDASE 3)	-1.01667	0.0048471
11.1.1	lipid metabolism.FA synthesis and FA elongation.Acetyl CoA Carboxylation	SGN-U588443	BG124815	AT-ACC1, EMB22, GK, PAS3, ACC1 | ACC1 (ACETYL-COENZYME A CARBOXYLASE 1)	-1.01665	0.00823769
35.2	not assigned.unknown	SGN-U564497	AW039031	Unknown	-1.01599	0.00478304
35.2	not assigned.unknown	SGN-U584808	AW626365	phosphatase inhibitor/ protein phosphatase inhibitor	-1.01574	0.0142279
35.2	not assigned.unknown	SGN-U591803	BM412657	Unknown	-1.01537	0.00844358
27.4	RNA.RNA binding	SGN-U570098	AK322725	RNA recognition motif (RRM)-containing protein	-1.01526	0.00819154
16.8.4	secondary metabolism.flavonoids.flavonols	SGN-U575810	BT013114	2-oxoacid-dependent oxidase, putative	-1.01384	0.0101348
17.4.1	hormone metabolism.cytokinin.synthesis-degradation	SGN-U574427	NM_001257986	ATIPT3 | ATIPT3 (Arabidopsis thaliana isopentenyltransferase 3)	-1.01344	0.0223692
26.2	misc.UDP glucosyl and glucoronyl transferases	SGN-U576136	AK319230	glycosyltransferase family protein 47	-1.0127	0.0128437
35.1	not assigned.no ontology	SGN-U574715	BM410715	T-complex protein 11	-1.01266	0.0195556
35.1	not assigned.no ontology	SGN-U572002	AW036354	NLI interacting factor (NIF) family protein	-1.01169	0.00818475
13.1.4.1	amino acid metabolism.synthesis.branched chain group.common	SGN-U572728	TA36922_4081	ketol-acid reductoisomerase	-1.01116	0.0080978
27.3.25	RNA.regulation of transcription.MYB domain transcription factor family	SGN-U586334	AK326919	AtMYB48, MYB111 | MYB111 (myb domain protein 111)	-1.01096	0.0276495
29.5.11.4.2	protein.degradation.ubiquitin.E3.RING	SGN-U586092	AK247957	zinc finger (C3HC4-type RING finger) family protein	-1.0108	0.0103012
26.10	misc.cytochrome P450	SGN-U565856	DB721811	CYP71B10 | CYP71B10 (cytochrome P450, family 71, subfamily B, polypeptide 10)	-1.01075	0.00903899
20.2.1	stress.abiotic.heat	SGN-U579954	TA37884_4081	HSP18.2 (HEAT SHOCK PROTEIN 18.2)	-1.00984	0.00973525
30.6	signalling.MAP kinases	SGN-U571934	TA54650_4081	ZIK2, WNK4 | WNK4 (Arabidopsis WNK kinase 4)	-1.00913	0.00661379
27.3.9	RNA.regulation of transcription.C2C2(Zn) GATA transcription factor family	SGN-U581840	AK247401	GATA transcription factor 1 (GATA-1)	-1.00884	0.00990278
29.5.11.3	protein.degradation.ubiquitin.E2	SGN-U578218	GO374120	UBC28 | UBC28; ubiquitin-protein ligase	-1.00852	0.0176758
26.10	misc.cytochrome P450	SGN-U571791	AK320675	CYP84A1, FAH1 | FAH1 (FERULATE-5-HYDROXYLASE 1)	-1.00823	0.0257573
16.10	secondary metabolism.simple phenols	SGN-U603045	AK321674	LAC17 | LAC17 (laccase 17)	-1.00791	0.0110989
35.3	not assigned.disagreeing hits	SGN-U578118	TA39471_4081	histone H3	-1.00776	0.00737454
35.2	not assigned.unknown	SGN-U581847	DB693623	Unknown	-1.00702	0.0271202
29.2.1.2.2.80	protein.synthesis.ribosomal protein.eukaryotic.60S subunit.P0	SGN-U566987	GO376128	acidic ribosomal protein P0-related	-1.00693	0.0107862
35.3	not assigned.disagreeing hits	SGN-U593247	AK320740	ATP binding / ATP-dependent helicase	-1.00655	0.00772211
35.2	not assigned.unknown	SGN-U597918	BG135688	Unknown	-1.00631	0.0079986
33.99	development.unspecified	SGN-U588723		senescence-associated protein, putative	-1.00612	0.0161158
27.3.67	RNA.regulation of transcription.putative transcription regulator	SGN-U580791	GO373329	MSRB1 | MSRB1 (METHIONINE SULFOXIDE REDUCTASE B 1)	-1.00568	0.0092462
35.2	not assigned.unknown	SGN-U603533	AK323647	Unknown	-1.00567	0.00760505
35.2	not assigned.unknown	SGN-U575230	AW221705	Unknown	-1.00565	0.0125123
29.5.5	protein.degradation.serine protease	SGN-U583067	AK326113	SCPL10 | SCPL10 (serine carboxypeptidase-like 10)	-1.00471	0.0183563
16.8.4	secondary metabolism.flavonoids.flavonols	SGN-U565165	AK320273	oxidoreductase, 2OG-Fe(II) oxygenase family protein	-1.00437	0.00484857
35.2	not assigned.unknown	SGN-U598549	BW692941	Unknown	-1.00435	0.0142043
26.3	misc.gluco-, galacto- and mannosidases	SGN-U581248	NM_001247913	BGAL1 | BGAL1 (BETA GALACTOSIDASE 1)	-1.00417	0.0181973
27.3.22	RNA.regulation of transcription.HB,Homeobox transcription factor family	SGN-U575946	BG124295	GL2 | GL2 (GLABRA 2)	-1.00405	0.00830092
16.1.5	secondary metabolism.isoprenoids.terpenoids	SGN-U572432	NM_001247126	terpene synthase/cyclase family protein	-1.00405	0.017622
35.2	not assigned.unknown	SGN-U590745	AK321612	binding	-1.00352	0.0312304
30.2.3	signalling.receptor kinases.leucine rich repeat III	SGN-U563814	AW216540	leucine-rich repeat transmembrane protein kinase, putative	-1.00302	0.0167048
35.2	not assigned.unknown	SGN-U574434	AK324860	Unknown	-1.00287	0.00723184
35.3	not assigned.disagreeing hits	SGN-U574134	AK329527	basic helix-loop-helix (bHLH) family protein	-1.00203	0.0125416
27.3.3	RNA.regulation of transcription.AP2/EREBP, APETALA2/Ethylene-responsive element binding protein family	SGN-U579115	NM_001247584	RAP2.12 | RAP2.12	-1.00198	0.033791
34.99	transport.misc	SGN-U579258	ES893462	SEC14 cytosolic factor family protein	-1.00086	0.00791226
20.2.1	stress.abiotic.heat	SGN-U578861	NM_001247312	ATJ, ATJ3 | ATJ3 (Arabidopsis thaliana DnaJ homologue 3)	-1.0008	0.0075557
35.2	not assigned.unknown	SGN-U568069	TA53991_4081	Unknown	-1.00052	0.00875763
35.2	not assigned.unknown	SGN-U584709	AK247720	Unknown	-1.00008	0.0160961

## Sheet: Tab 14. Roots LA-MM 
Supplementary Table 14. List of genes whose expression level in the roots of LA 1777 (LA/KO) is significantly (p< 0.05) different from that of 'Moneymaker' (MM/KO) under sub-optimal temperature.
BinCode	BinName	SGN	NCBI	description	LA/KO LogFC	MM/KO Log FC	diff logFC
17.5.1	hormone metabolism.ethylene.synthesis-degradation	SGN-U581679	AK321659	oxidoreductase, 2OG-Fe(II) oxygenase family protein	-4.92842	-4.48257	-0.445851
20.2.1	stress.abiotic.heat	SGN-U579872	AF096251	ethylene-responsive heat shock protein cognate 70	-3.40309	-1.2674	-2.13568
20.2.1	stress.abiotic.heat	SGN-U578410	AI780273	heat shock protein 90	-3.25746	-1.44877	-1.80869
29.5.11.4.5.2	protein.degradation.ubiquitin.E3.BTB/POZ Cullin3.BTB/POZ	SGN-U583989	AK325824	BT1 | BT1 (BTB and TAZ domain protein 1)	-3.21551	-4.05773	0.842217
20.2.1	stress.abiotic.heat	SGN-U581793	AW929113	15.7 kDa class I-related small heat shock protein-like (HSP15.7-CI)	-2.77417	-1.94128	-0.832893
35.1	not assigned.no ontology	SGN-U584983	AW220988	similar to Os01g0763300 [Oryza sativa (japonica cultivar-group)] (GB:NP_001044334.1)	-2.74246	-1.60567	-1.13679
35.3	not assigned.disagreeing hits	SGN-U579033	AJ831864	non-specific lipid transfer protein (ltpg2 gene)	-2.67337	-1.96266	-0.710705
35.3	not assigned.disagreeing hits	SGN-U586875	TA37681_4081	Unknown Protein	-2.61287	-1.2372	-1.37567
29.5.4	protein.degradation.aspartate protease	SGN-U563114	AK323208	aspartyl protease family protein	-2.61246	-3.02443	0.411969
35.3	not assigned.disagreeing hits	SGN-U580639	BG126930	Unknown	-2.5744	-1.39635	-1.17805
26.7	misc.oxidases - copper, flavone etc.	SGN-U580450	TA52940_4081	Alcohol dehydrogenase zinc-containing	-2.5737	-1.27086	-1.30284
5.3	fermentation.ADH	SGN-U579420	AW224326	alcohol dehydrogenase-2	-2.52915	-1.15387	-1.37527
27.3.11	RNA.regulation of transcription.C2H2 zinc finger family	SGN-U580540	TA52639_4081	ZAT10, STZ | STZ (SALT TOLERANCE ZINC FINGER); nucleic acid binding / transcription factor/ zinc ion binding	-2.48044	-1.70565	-0.77479
15.1	metal handling.acquisition	SGN-U582218	TA37531_4081	ATFRO4, FRO4 | ATFRO4/FRO4 (FERRIC REDUCTION OXIDASE 4); ferric-chelate reductase	-2.47138	-1.3408	-1.13058
35.3	not assigned.disagreeing hits	SGN-U570002	TA37682_4081	BAG6 (BCL-2-ASSOCIATED ATHANOGENE 6); calmodulin binding / protein binding	-2.38503	-1.00084	-1.38419
35.2	not assigned.unknown	SGN-U571407	AW039879	Unknown Protein	-2.37214	-1.58138	-0.790765
5.3	fermentation.ADH	SGN-U579632	AW221691	ADH, ATADH, ADH1 | ADH1 (ALCOHOL DEHYDROGENASE 1)	-2.33164	-1.21244	-1.1192
30.11	signalling.light	SGN-U574291		Phototropic-responsive NPH3 family protein	-2.323	-1.41435	-0.908648
35.2	not assigned.unknown	SGN-U576294	AK321958	Unknown	-2.30874	-2.41546	0.106724
35.3	not assigned.disagreeing hits	SGN-U577827	BW685405	cytochrome c oxidase-related	-2.30426	-1.81551	-0.488742
35.1	not assigned.no ontology	SGN-U585430	BI928791	octicosapeptide/Phox/Bem1p (PB1) domain-containing protein	-2.2915	-1.69837	-0.593133
31.1	cell.organisation	SGN-U578297	TA52406_4081	F-box protein At2g02240 MEE66 (maternal effect embryo arrest 66)	-2.28387	1.71375	-3.99762
17.8.1	hormone metabolism.salicylic acid.synthesis-degradation	SGN-U572374	BI204548	Salicylic acid carboxyl methyltransferase	-2.23065	2.09822	-4.32887
35.1.40	not assigned.no ontology.glycine rich proteins	SGN-U571038	AK326564	similar to glycine-rich protein	-2.22744	-2.11698	-0.110455
11.2.4	lipid metabolism.FA desaturation.omega 6 desaturase	SGN-U574778	NM_001247313	FAD2 (FATTY ACID DESATURASE 2)	-2.21193	-1.507	-0.704924
21.1	redox.thioredoxin	SGN-U574477	AW930340	ATCXXS1 | ATCXXS1 (C-TERMINAL CYSTEINE RESIDUE IS CHANGED TO A SERINE 1)Thioredoxin-like	-2.19872	-1.54059	-0.65813
20.1	stress.biotic	SGN-U584901	AK320732	PR3, PR-3, CHI-B, B-CHI, ATHCHIB | ATHCHIB (BASIC CHITINASE)	-2.18669	-1.57859	-0.608091
35.1	not assigned.no ontology	SGN-U586347	AK327579	In2-1 protein, putative	-2.17443	-1.36496	-0.80947
35.2	not assigned.unknown	SGN-U586527	TA40353_4081	Unknown	-2.12869	-3.14297	1.01428
24.2	Biodegradation of Xenobiotics.lactoylglutathione lyase	SGN-U571540	AK319395	glyoxalase	-2.07363	-3.18329	1.10965
20.2.1	stress.abiotic.heat	SGN-U572726	AK326168	DNAJ heat shock N-terminal domain-containing protein	-2.07262	-1.73146	-0.341157
35.3	not assigned.disagreeing hits	SGN-U574653	BG127730	ATHCX1, CAX1-LIKE, ATCAX3, CAX3 | CAX3 (cation exchanger 3)	-2.04572	-2.61912	0.573393
10.6.2	cell wall.degradation.mannan-xylose-arabinose-fucose	SGN-U567221	AK320902	(1-4)-beta-mannan endohydrolase, putative	-2.03868	-2.21739	0.178713
6.9	gluconeogenese/ glyoxylate cycle.isocitrate lyase	SGN-U572847	AW649647	isocitrate lyase, putative	-2.02502	-2.18093	0.155913
35.2	not assigned.unknown	SGN-U590954	EG364927	serine-rich protein relared	-2.00219	-2.59441	0.592222
27.3.37	RNA.regulation of transcription.AS2,Lateral Organ Boundaries Gene Family	SGN-U571488	AK329023	LBD37 | LBD37 (LOB DOMAIN-CONTAINING PROTEIN 37)	-1.99896	-1.25247	-0.746483
35.2	not assigned.unknown	SGN-U576039	AK320732	chitinase	-1.99272	-1.38313	-0.609586
20.2.1	stress.abiotic.heat	SGN-U591391	BP888362	ATJ2 | ATJ2 (Arabidopsis thaliana DnaJ homologue 2)	-1.97915	-2.0186	0.0394469
20.2.1	stress.abiotic.heat	SGN-U585356	AK322398	26.5 kDa class P-related heat shock protein (HSP26.5-P)	-1.95565	-2.23367	0.278021
26.2	misc.UDP glucosyl and glucoronyl transferases	SGN-U565076	BT014484	UDP-glucose:glucosyltransferase	-1.9553	-1.23323	-0.722071
35.3	not assigned.disagreeing hits	SGN-U589370	AK323341	ATCLH2 | ATCLH2 (Chlorophyll-chlorophyllido hydrolase 2)	-1.9321	-1.62477	-0.307328
34.2	transporter.sugars	SGN-U598419	DB722527	porin, putative	-1.91469	-2.84273	0.928039
35.1.40	not assigned.no ontology.glycine rich proteins	SGN-U575907	DB712184	ripening regulated protein DDTFR8	-1.9113	-1.07108	-0.840225
11.2.4	lipid metabolism.FA desaturation.omega 6 desaturase	SGN-U591148	ES896461	Omega-6 fatty acid desaturase	-1.87388	-1.06941	-0.804477
35.2	not assigned.unknown	SGN-U577753	AK328892	Unknown	-1.87043	-2.22976	0.359337
35.2	not assigned.unknown	SGN-U600293	EG553575	Unknown	-1.85039	-2.03661	0.186225
1.3.7	PS.calvin cyle.FBPase	SGN-U579273	AK319637	fructose-1,6-bisphosphatase	-1.84521	-2.46282	0.617607
35.3	not assigned.disagreeing hits	SGN-U592116	TA44511_4081	TCH1, ACAM-1, CAM1 | CAM1 (CALMODULIN 1)	-1.83884	-2.16476	0.325919
20.2.1	stress.abiotic.heat	SGN-U572726	TA54415_4081	DNAJ heat shock N-terminal domain-containing protein	-1.81467	-1.9642	0.149527
1.2.2	PS.photorespiration.glycolate oxydase	SGN-U579320	AW932681	glycolate oxidase	-1.81207	-1.32248	-0.489595
35.1	not assigned.no ontology	SGN-U573176	BP903103	hydrolase, alpha/beta fold family protein	-1.81163	-2.1331	0.321477
17.7.1.5	hormone metabolism.jasmonate.synthesis-degradation.12-Oxo-PDA-reductase	SGN-U579789	BF097290	12-oxophytodienoate reductase 2	-1.80588	-1.33591	-0.469971
1.2.2	PS.photorespiration.glycolate oxydase	SGN-U579320	BI925845	(S)-2-hydroxy-acid oxidase, peroxisomal, putative / glycolate oxidase, putative	-1.7812	-1.24519	-0.536013
17.7.1.5	hormone metabolism.jasmonate.synthesis-degradation.12-Oxo-PDA-reductase	SGN-U590135	NM_001246939	12-oxophytodienoate reductase, putative	-1.77635	-1.0961	-0.680252
27.1	RNA.processing	SGN-U566728	TA39696_4081	small nuclear ribonucleoprotein D1, putative	-1.7697	1.198	-2.9677
35.2	not assigned.unknown	SGN-U576690	AK319807	Unknown	-1.768	-1.71968	-0.0483188
27.3.35	RNA.regulation of transcription.bZIP transcription factor family	SGN-U568565	BF051268	ATBZIP7 | ATBZIP7 (ARABIDOPSIS THALIANA BASIC LEUCINE-ZIPPER 7)	-1.75895	-1.1002	-0.658752
35.1	not assigned.no ontology	SGN-U603049	BP888745	RXF12 | RXF12; hydrolase, hydrolyzing O-glycosyl compounds	-1.74938	-1.49596	-0.253423
13.1.3.4	amino acid metabolism.synthesis.aspartate family.methionine	SGN-U593132	BW688256	SAM-2, MAT2 | MAT2/SAM-2 (S-adenosylmethionine synthetase 2)	-1.7485	-2.26044	0.511941
21.3	redox.heme	SGN-U567304	AW094344	ARATH GLB1, GLB1, NSHB1, ATGLB1, AHB1 | AHB1 (ARABIDOPSIS HEMOGLOBIN 1)	-1.74022	-1.11616	-0.624051
29.5.11.4.2	protein.degradation.ubiquitin.E3.RING	SGN-U601207	AK330036	zinc finger (C3HC4-type RING finger) family protein	-1.73958	-1.35537	-0.384216
35.2	not assigned.unknown	SGN-U580332	BF051927	Unknown	-1.73854	-1.56229	-0.176253
22.1.6	polyamine metabolism.synthesis.spermidine synthase	SGN-U566249	AM177607	putrescine N-methyltransferase	-1.72107	-4.85516	3.13409
27.3.26	RNA.regulation of transcription.MYB-related transcription factor family	SGN-U581446	AK247148	DNA-binding family protein	-1.71386	-1.34268	-0.371185
10.6.3	cell wall.degradation.pectate lyases and polygalacturonases	SGN-U572999	AW092292	polygalacturonase, putative / pectinase, putative	-1.70969	-1.33465	-0.375036
27.3.37	RNA.regulation of transcription.AS2,Lateral Organ Boundaries Gene Family	SGN-U566244	TA48654_4081	LBD37 | LBD37 (LOB DOMAIN-CONTAINING PROTEIN 37)	-1.70193	-1.39454	-0.307395
34.21	transport.calcium	SGN-U564776	DB700370	ATHCX1, CAX1-LIKE, ATCAX3, CAX3 | CAX3 (cation exchanger 3)	-1.69522	-1.20171	-0.493506
17.2.3	hormone metabolism.auxin.induced-regulated-responsive-activated	SGN-U575063	AK224709	auxin-responsive family protein	-1.68977	-1.51255	-0.177221
35.3	not assigned.disagreeing hits	SGN-U592192	TA37507_4081	Unknown	-1.68878	-1.58777	-0.101004
26.7	misc.oxidases - copper, flavone etc.	SGN-U581332	TA56779_4081	allyl alcohol dehydrogenaseNADP-dependent oxidoreductase	-1.68051	-2.90538	1.22487
35.2	not assigned.unknown	SGN-U565816	TA37599_4081	Unknown	-1.67722	-1.55437	-0.122856
17.5.2	hormone metabolism.ethylene.signal transduction	SGN-U583504	AF204784	ripening regulated protein DDTFR10/A	-1.67414	-1.06871	-0.605426
35.1	not assigned.no ontology	SGN-U573834	AK247709	YGGT family protein	-1.66792	-1.44302	-0.224897
21.2.1	redox.ascorbate and glutathione.ascorbate	SGN-U579887	AK246667	APX1B | APX2 (ASCORBATE PEROXIDASE 2)	-1.66702	-1.11833	-0.548693
16.1.5	secondary metabolism.isoprenoids.terpenoids	SGN-U586113	BE459106	CAS1 (CYCLOARTENOL SYNTHASE 1)	-1.65381	-1.00766	-0.646147
26.1	misc.misc2	SGN-U582187	AK321215	CYP77A5P | CYP77A5P (cytochrome P450, family 77, subfamily A, polypeptide 5 pseudogene)	-1.6537	-1.81035	0.156651
15.2	metal handling.binding, chelation and storage	SGN-U574969	AK325919	ATFER2 (FERRITIN 2)	-1.65227	-1.37019	-0.282078
27.3.37	RNA.regulation of transcription.AS2,Lateral Organ Boundaries Gene Family	SGN-U566244	TA48654_4081	LBD37 | LBD37 (LOB DOMAIN-CONTAINING PROTEIN 37)	-1.64925	-1.40612	-0.243129
35.2	not assigned.unknown	SGN-U581743	TC196867	heat shock protein homologue SSE1	-1.64581	-2.74611	1.1003
35.3	not assigned.disagreeing hits	SGN-U580591		esterase, putative	-1.64091	-1.2117	-0.42921
26.3	misc.gluco-, galacto- and mannosidases	SGN-U570620	U13054	cell wall hydrolase LEU13054 endo-1,4-beta-glucanase precursor	-1.63437	-2.71896	1.0846
27.1.1	RNA.processing.splicing	SGN-U581665	BM535139	Arginine/serine-rich splicing factor	-1.62927	-2.05735	0.428078
17.5.2	hormone metabolism.ethylene.signal transduction	SGN-U583504	TA37488_4081	ATERF-5, ATERF5, ERF5 | ERF5 (ETHYLENE RESPONSIVE ELEMENT BINDING FACTOR 5)	-1.61965	-1.16029	-0.459359
31.1	cell.organisation	SGN-U567874	BT014199	ATPP2-A15 | ATPP2-A15 (Phloem protein 2-A15)	-1.60964	-1.46784	-0.141806
26.10	misc.cytochrome P450	SGN-U580908	AW035889	CYP72A15 Cytochrome P450	-1.59421	1.57289	-3.1671
35.3	not assigned.disagreeing hits	SGN-U589371	AK323341	chlorophyllase (CLH2)	-1.59297	-1.77492	0.181947
20.2.4	stress.abiotic.touch/wounding	SGN-U578406	EG554015	WI12, ATWI-12, SAG20 | SAG20 (WOUND-INDUCED PROTEIN 12)	-1.58653	-1.90209	0.315553
27.3.35	RNA.regulation of transcription.bZIP transcription factor family	SGN-U568565	BF051268	ATBZIP7 | ATBZIP7 (ARABIDOPSIS THALIANA BASIC LEUCINE-ZIPPER 7)	-1.58479	-1.2016	-0.383193
35.1	not assigned.no ontology	SGN-U574885	AK246324	zinc-binding family protein	-1.58391	-1.29471	-0.2892
35.3	not assigned.disagreeing hits	SGN-U574969	AK325919	ATFER2 | ATFER2 (FERRITIN 2)	-1.58307	-1.41923	-0.163844
20.2.1	stress.abiotic.heat	SGN-U566729	AK325271	17.8 kDa class I heat shock protein (HSP17.8-CI)	-1.57794	-1.38027	-0.197669
20.2.99	stress.abiotic.unspecified	SGN-U564604	TA54846_4081	MLP31 | MLP31 (MLP-LIKE PROTEIN 31)	-1.57764	-1.99618	0.41854
13.1.3.4	amino acid metabolism.synthesis.aspartate family.methionine	SGN-U591910	AW219361	SAM-1, MAT1, SAM1 | SAM1 (S-adenosylmethionine synthetase 1); methionine adenosyltransferase	-1.57676	-2.44916	0.872395
35.2	not assigned.unknown	SGN-U579035	AK328929	Unknown	-1.56571	-1.1644	-0.40131
20.2.1	stress.abiotic.heat	SGN-U593108	EG553249	DNAJ chaperone	-1.55527	-1.99574	0.440473
21.4	redox.glutaredoxins	SGN-U574843	DB686084	glutaredoxin family protein	-1.55164	-3.19132	1.63968
35.2	not assigned.unknown	SGN-U573610	AK321211	Unknown	-1.54754	-2.20058	0.653041
34.99	transport.misc	SGN-U580116	GO376115	Unknown	-1.53988	-1.94139	0.401512
35.3	not assigned.disagreeing hits	SGN-U574358	AK322829	transformer serine/arginine-rich ribonucleoprotein, putative	-1.53911	-1.46852	-0.070593
35.1	not assigned.no ontology	SGN-U567239	BE449862	acyltransferase-like protein	-1.535	-2.72544	1.19044
27.3.26	RNA.regulation of transcription.MYB-related transcription factor family	SGN-U584090	AI488165	myb family transcription factor	-1.53464	-2.17404	0.639402
35.2	not assigned.unknown	SGN-U581692	AK247251	Genomic DNA chromosome 5 TAC clone K1F13	-1.53187	-2.00802	0.47615
6.9	gluconeogenese/ glyoxylate cycle.isocitrate lyase	SGN-U589721	NM_001246949	isocitrate lyase, putative	-1.53178	-2.11649	0.584702
35.1	not assigned.no ontology	SGN-U574715	BM410715	T-complex protein 11	-1.51639	-1.10737	-0.409021
35.3	not assigned.disagreeing hits	SGN-U579222	NM_001247104	CHS, TT4, ATCHS | ATCHS/CHS/TT4 (CHALCONE SYNTHASE)	-1.51484	-1.7627	0.247855
28.1.3	DNA.synthesis/chromatin structure.histone	SGN-U578275	NM_001247460	HIS1-3 | HIS1-3 (HISTONE H1-3)	-1.51194	-1.52473	0.0127886
20.2.1	stress.abiotic.heat	SGN-U581113	TA41965_4081	ATHSP17.4 (Arabidopsis thaliana heat shock protein 17.4)	-1.51033	-1.36788	-0.142451
26.24	misc.GCN5-related N-acetyltransferase	SGN-U578909	TA37012_4081	GCN5-related N-acetyltransferase (GNAT) family protein	-1.50884	-1.00231	-0.50653
35.2	not assigned.unknown	SGN-U594548	AK325805	Unknown	-1.50673	-1.59875	0.0920107
29.4	protein.postranslational modification	SGN-U563709	AK325194	SnRK3.3, CIPK4 | CIPK4 (CBL-INTERACTING PROTEIN KINASE 4)	-1.50577	-1.5507	0.044937
15.2	metal handling.binding, chelation and storage	SGN-U573520	AW626369	Metal ion binding protein Heavy metal transport/detoxification protein	-1.49873	1.03366	-2.53239
35.1	not assigned.no ontology	SGN-U580425	AK322829	CP5 | CP5	-1.49812	-1.27647	-0.221647
35.2	not assigned.unknown	SGN-U599710	AJ785018	Unknown	-1.49247	-1.26692	-0.225548
35.2	not assigned.unknown	SGN-U585330	TA56053_4081	myb-like transcription factor 5	-1.48864	-1.85837	0.369726
17.5.1	hormone metabolism.ethylene.synthesis-degradation	SGN-U600915	BI209801	Flavonol synthase/flavanone 3-hydroxylase Oxoglutarate and iron-dependent oxygenase	-1.48774	-2.94075	1.45301
27.3.22	RNA.regulation of transcription.HB,Homeobox transcription factor family	SGN-U570501	EG553103	HAT22 | HAT22 (homeobox-leucine zipper protein 22)	-1.4777	-1.87943	0.40173
35.3	not assigned.disagreeing hits	SGN-U571293	AK326153	RAP2.4 | RAP2.4 (related to AP2 4)	-1.47663	-1.46448	-0.012151
30.2.99	signalling.receptor kinases.misc	SGN-U586032	AI772843	leucine-rich repeat transmembrane protein kinase, putative	-1.46314	-1.52024	0.0570965
20.2.3	stress.abiotic.drought/salt	SGN-U588339	AW622602	Early-responsive to dehydration protein-like	-1.46107	-1.01151	-0.449556
13.1.3.4	amino acid metabolism.synthesis.aspartate family.methionine	SGN-U591910	TA36644_4081	SAM1 (S-adenosylmethionine synthetase 1)	-1.4608	-2.15845	0.697645
35.3	not assigned.disagreeing hits	SGN-U577748	GT167951	protein kinase family protein	-1.45267	-1.55475	0.102078
29.4	protein.postranslational modification	SGN-U571617	AW224544	lectin protein kinase, putative	-1.44269	-1.19054	-0.25215
20.2.1	stress.abiotic.heat	SGN-U579872	BP884890	HSP70 | HSP70 (heat shock protein 70)	-1.44243	-1.54452	0.102096
35.2	not assigned.unknown	SGN-U586704	AW932894	Unknown	-1.44238	-1.3246	-0.117781
35.3	not assigned.disagreeing hits	SGN-U580100	AK246905	histone H3.2	-1.43364	-1.11847	-0.31517
35.3	not assigned.disagreeing hits	SGN-U580189	NM_001246938	tudor domain-containing protein	-1.43054	-1.44553	0.0149912
35.2	not assigned.unknown	SGN-U578194	TA36493_4081	Unknown	-1.43031	-1.10949	-0.32082
29.4	protein.postranslational modification	SGN-U563709	AK325194	SnRK3.3, CIPK4 | CIPK4 (CBL-INTERACTING PROTEIN KINASE 4)	-1.43018	-1.13276	-0.297416
29.5.11.4.3.2	protein.degradation.ubiquitin.E3.SCF.FBOX	SGN-U581531	NM_001247929	FBL6, EBF1 | EBF1 (EIN3-BINDING F BOX PROTEIN 1)	-1.42806	-1.0334	-0.394664
35.3	not assigned.disagreeing hits	SGN-U579796	ES894925	Bet v I allergen family protein |MLP-like protein 28	-1.4276	-2.18514	0.757541
27.4	RNA.RNA binding	SGN-U570098	TA37663_4081	RNA recognition motif (RRM)-containing protein	-1.42703	-1.42252	-0.0045102
17.5.1	hormone metabolism.ethylene.synthesis-degradation	SGN-U583842	NM_001247235	ACS6 (1-AMINOCYCLOPROPANE-1-CARBOXYLIC ACID (ACC) SYNTHASE 6)	-1.4221	-1.01252	-0.409581
26.10	misc.cytochrome P450	SGN-U569016	TA54447_4081	CYP72A14 | CYP72A14 (cytochrome P450, family 72, subfamily A, polypeptide 14); oxygen&hellip	-1.4202	-2.88115	1.46094
35.2	not assigned.unknown	SGN-U564053	TA41825_4081	similar to TMAC2 (TWO OR MORE ABRES-CONTAINING GENE 2)	-1.4198	-1.3162	-0.103604
35.2	not assigned.unknown	SGN-U601068	BF114298	AMP-binding protein, putative	-1.41601	-2.95172	1.53571
16.2	secondary metabolism.phenylpropanoids	SGN-U565929	AW738080	transferase family protein	-1.4157	-1.65083	0.235136
35.3	not assigned.disagreeing hits	SGN-U579055	AI780922	dormancy/auxin associated family protein	-1.41477	-1.86655	0.451779
27.3.25	RNA.regulation of transcription.MYB domain transcription factor family	SGN-U595316	EG364774	AtMYB48, MYB111 | MYB111 (myb domain protein 111)	-1.40713	-2.37098	0.963845
17.5.1	hormone metabolism.ethylene.synthesis-degradation	SGN-U581679	AW651011	1-aminocyclopropane-1-carboxylate oxidase 1 Oxoglutarate and iron-dependent oxygenase	-1.40318	-3.01322	1.61004
35.2	not assigned.unknown	SGN-U597612	DB693580	Unknown	-1.3977	-1.2288	-0.168901
29.5.11.3	protein.degradation.ubiquitin.E2	SGN-U590154	BE434965	BC13 | UBC13 (ubiquitin-conjugating enzyme 13); ubiquitin-protein ligase	-1.38671	-2.2415	0.854785
29.5	protein.degradation	SGN-U585105	AW442278	ATMC9 | ATMC9 (METACASPASE 9)	-1.38005	-1.53537	0.155316
35.1	not assigned.no ontology	SGN-U573485	AK319383	serine-rich protein-related	-1.37286	-1.06357	-0.309281
27.1.1	RNA.processing.splicing	SGN-U581665	AK324480	SRP34A | SRP34A (SER/ARG-RICH PROTEIN 34A)	-1.37053	-1.90972	0.539186
26.10	misc.cytochrome P450	SGN-U575254	BF114289	CYP71A22Cytochrome P450	-1.36805	-3.61308	2.24503
34.13	transport.peptides and oligopeptides	SGN-U571941	BM410718	Yellow stripe-like protein 2.1	-1.36295	-1.01528	-0.347667
20.2.99	stress.abiotic.unspecified	SGN-U579796	BG130581	Bet v I allergen family protein	-1.36237	-2.05135	0.688974
35.1	not assigned.no ontology	SGN-U569126	AJ850958	pathogen-responsive alpha-dioxygenase, putative	-1.36152	-1.57954	0.218022
35.2	not assigned.unknown	SGN-U602912	BP892460	Unknown	-1.35474	-2.0607	0.705961
35.1	not assigned.no ontology	SGN-U596711	AK322582	ATGID1C, GID1C | ATGID1C/GID1C (GA INSENSITIVE DWARF1C)	-1.35393	-1.19189	-0.162035
20.2.1	stress.abiotic.heat	SGN-U572726	BT014144	haperone protein dnaJ Molecular chaperone, heat shock protein, Hsp40,	-1.35151	-2.3316	0.980091
35.1	not assigned.no ontology	SGN-U574885	AK246324	zinc-binding family protein	-1.34592	-1.16367	-0.18225
35.3	not assigned.disagreeing hits	SGN-U578489	TA36745_4081	UBC2, ATUBC2 | ATUBC2 (UBIQUITING-CONJUGATING ENZYME 2); ubiquitin-protein ligase	-1.3434	-1.46147	0.118071
35.2	not assigned.unknown	SGN-U576088	AI486910	Unknown	-1.33971	-1.26603	-0.0736816
31.3	cell.cycle	SGN-U581874	FN794406	KRP3, ICK6 | ICK6/KRP3 (KIP-RELATED PROTEIN 3)	-1.3356	-1.45232	0.116721
35.2	not assigned.unknown	SGN-U574247	AW038953	Unknown	-1.33515	-1.04454	-0.290613
29.5.11.4.3.2	protein.degradation.ubiquitin.E3.SCF.FBOX	SGN-U578110	BI934624	FBL6, EBF1 | EBF1 (EIN3-BINDING F BOX PROTEIN 1)	-1.3336	-1.3138	-0.0197973
35.3	not assigned.disagreeing hits	SGN-U581131	U21800	2-oxoglutarate-dependent dioxygenase 2	-1.32696	1.3658	-2.69276
35.2	not assigned.unknown	SGN-U585405	TA42907_4081	Unknown	-1.32386	-1.43667	0.112806
35.3	not assigned.disagreeing hits	SGN-U580149	TA40055_4081	LOL1 | LOL1 (LSD ONE LIKE 1)	-1.32024	-1.241	-0.0792441
35.2	not assigned.unknown	SGN-U592678	BP892631	Unknown	-1.3198	-1.48885	0.169047
35.2	not assigned.unknown	SGN-U563948	AK323766	Unknown	-1.31532	-1.55387	0.23855
35.3	not assigned.disagreeing hits	SGN-U587980	EG553907	1-aminocyclopropane-1-carboxylate oxidase 3	-1.31518	-2.613	1.29782
16.2	secondary metabolism.phenylpropanoids	SGN-U565929	TC216668	transferase family protein anthranilate N-hydroxycinnamoyl/benzoyltransferase	-1.30998	-2.23353	0.923547
29.5.11.3	protein.degradation.ubiquitin.E2	SGN-U593391	BE450375	UBC13 (ubiquitin-conjugating enzyme 13); ubiquitin-protein ligase |	-1.30547	-2.27138	0.965914
35.2	not assigned.unknown	SGN-U570317	BG123222	Unknown	-1.30278	-1.10318	-0.199605
20.2.99	stress.abiotic.unspecified	SGN-U579796	ES894925	MLP-like protein 28	-1.29907	-2.22343	0.924353
26.7	misc.oxidases - copper, flavone etc.	SGN-U585073	AK326673	NADP-dependent oxidoreductase, putative	-1.29651	-1.08139	-0.21512
35.1	not assigned.no ontology	SGN-U582833	TA42708_4081	translation release factor Immature colon carcinoma transcript 1 protein	-1.29535	-2.17792	0.882569
35.3	not assigned.disagreeing hits	SGN-U580896	BW687446	ATMAPR2 | ATMAPR2 (ARABIDOPSIS THALIANA MEMBRANE-ASSOCIATED PROGESTERONE BINDING PROTEIN 2)	-1.29519	-1.14591	-0.149277
35.2	not assigned.unknown	SGN-U562792	AK319366	Unknown	-1.29232	-1.39633	0.104009
35.1	not assigned.no ontology	SGN-U578084	AK321350	leucine-rich repeat family protein	-1.29135	-1.09161	-0.199742
12.1.2	N-metabolism.nitrate metabolism.nitrite reductase	SGN-U585549	BT014587	NIR, ATHNIR, NIR1 | NIR1 (NITRITE REDUCTASE)	-1.29012	-1.45075	0.160627
31.1	cell.organisation	SGN-U574717	BG135464	BOP2 | BOP2 (BLADE ON PETIOLE2)	-1.28643	-1.32188	0.0354523
35.2	not assigned.unknown	SGN-U563247	AK328760	Unknown	-1.28625	-1.62245	0.336199
34.9	transport.metabolite transporters at the mitochondrial membrane	SGN-U596405	BT012709	mitochondrial substrate carrier family protein	-1.28547	-1.12707	-0.158394
35.2	not assigned.unknown	SGN-U580686	GO372321	Unknown	-1.28159	-1.37856	0.0969628
35.3	not assigned.disagreeing hits	SGN-U579594	TA40228_4081	serine-rich protein-related	-1.28093	-1.42103	0.140098
10.1.2	cell wall.precursor synthesis.UGE	SGN-U564745		UGE1 | UGE1 (UDP-D-GLUCOSE/UDP-D-GALACTOSE 4-EPIMERASE 1)	-1.2804	-1.62524	0.344843
35.3	not assigned.disagreeing hits	SGN-U573837	AW031075	DNAJ heat shock protein, putative	-1.27917	-1.30489	0.0257228
30.5	signalling.G-proteins	SGN-U569326	BT012784	AtRABA2b | AtRABA2b (Arabidopsis Rab GTPase homolog A2b)	-1.27537	-1.50188	0.226512
35.1	not assigned.no ontology	SGN-U569126	AJ850958	pathogen-responsive alpha-dioxygenase, putative	-1.27479	-1.7306	0.455817
27.3	RNA.regulation of transcription	SGN-U584337	AK325048	BPC6, BBR/BPC6, ATBPC6 | ATBPC6/BBR/BPC6/BPC6 (BASIC PENTACYSTEINE 6)	-1.27435	-1.22474	-0.0496132
35.1	not assigned.no ontology	SGN-U574884	GT166665	zinc-binding family protein	-1.27393	-1.30803	0.0341003
33.99	development.unspecified	SGN-U583975	AK319691	integral membrane family protein / nodulin MtN21-related	-1.2578	-1.42878	0.170979
33.99	development.unspecified	SGN-U581858	AI777160	senescence-associated protein-related	-1.25682	-2.01015	0.753333
35.2	not assigned.unknown	SGN-U583996	BI931250	nucleotidyltransferase	-1.24571	-1.23086	-0.0148518
35.3	not assigned.disagreeing hits	SGN-U578577	TA39311_4081	ATPRP4, PRP4 | PRP4 (PROLINE-RICH PROTEIN 4)	-1.2413	-1.18883	-0.0524697
29.4	protein.postranslational modification	SGN-U577609	AW031182	ATCKA1, CKA1 | CKA1 (CASEIN KINASE ALPHA 1)	-1.23867	-1.28512	0.0464499
35.3	not assigned.disagreeing hits	SGN-U578110	BG643919	FBL6, EBF1 | EBF1 (EIN3-BINDING F BOX PROTEIN 1); ubiquitin-protein ligase	-1.238	-1.28223	0.0442257
27.3.99	RNA.regulation of transcription.unclassified	SGN-U570561	AK324695	ATRBP45C | ATRBP45C	-1.23674	-1.14549	-0.0912444
27.3.99	RNA.regulation of transcription.unclassified	SGN-U584339	AK320956	zinc finger (AN1-like) family protein	-1.23633	-1.13489	-0.101445
27.3.35	RNA.regulation of transcription.bZIP transcription factor family	SGN-U566338	AK323598	TGA1 | TGA1	-1.23401	-1.20113	-0.0328867
23.2	nucleotide metabolism.degradation	SGN-U585151	BG127612	RNA binding / adenosine deaminase	-1.23297	-1.79273	0.559762
35.2	not assigned.unknown	SGN-U570610	AK247326	Unknown	-1.22981	-1.21917	-0.0106369
35.1	not assigned.no ontology	SGN-U575871	AK320534	molybdenum cofactor sulfurase family protein	-1.22949	-1.579	0.349512
35.2	not assigned.unknown	SGN-U580686	GO372321	Unknown	-1.22902	-1.13774	-0.0912818
17.5.1	hormone metabolism.ethylene.synthesis-degradation	SGN-U579250	AK247265	ethylene-forming enzyme	-1.22767	-2.03535	0.807675
26.2	misc.UDP glucosyl and glucoronyl transferases	SGN-U565076	TA41168_4081	UDP-glucoronosyl/UDP-glucosyl transferase family protein	-1.22715	-1.32342	0.0962688
12.1.2	N-metabolism.nitrate metabolism.nitrite reductase	SGN-U585551	AW039265	nii1 nitrite reductase	-1.22669	-1.56898	0.342291
35.2	not assigned.unknown	SGN-U570610	AK247326	Unknown	-1.22529	-1.3839	0.158609
1.2.2	PS.photorespiration.glycolate oxydase	SGN-U578941	TA36633_4081	glycolate oxidase X92888	-1.22469	-1.68713	0.46244
27.3.6	RNA.regulation of transcription.bHLH,Basic Helix-Loop-Helix family	SGN-U570747	AK322742	basic helix-loop-helix (bHLH) family protein	-1.22464	-1.37707	0.152424
34.15	transport.potassium	SGN-U585125	NM_001247329	AKT1 | AKT1 (ARABIDOPSIS K TRANSPORTER 1)	-1.21906	-1.28434	0.0652838
35.1	not assigned.no ontology	SGN-U572834	BM412114	unknown [Solanum lycopersicum] MSL2 | MSL2 (MSCS-LIKE 2)	-1.217	-1.64934	0.432333
29.5.9	protein.degradation.AAA type	SGN-U566579	DB720692	AATP1 (AAA-ATPASE 1); ATP binding / ATPase |	-1.21101	1.25046	-2.46147
20.2.1	stress.abiotic.heat	SGN-U590313	NM_001247562	HSP70-1, AT-HSC70-1, HSC70, HSC70-1 | HSC70-1 (heat shock cognate 70 kDa protein 1)	-1.20876	-1.09867	-0.110092
35.1	not assigned.no ontology	SGN-U575871	AK320534	molybdenum cofactor sulfurase family protein	-1.20458	-1.49881	0.294224
29.5.11.4.2	protein.degradation.ubiquitin.E3.RING	SGN-U572569	AK324887	zinc finger (C3HC4-type RING finger) family protein	-1.20315	-1.29056	0.0874139
34.3	transport.amino acids	SGN-U585666	BT013629	amino acid transporter family protein	-1.20101	-1.09162	-0.109386
10.6.3	cell wall.degradation.pectate lyases and polygalacturonases	SGN-U566288	NM_001247271	Sglycoside hydrolase family 28 protein / polygalacturonase (pectinase) family protein	-1.18576	-1.23164	0.0458746
35.1	not assigned.no ontology	SGN-U587047	BE459059	molybdenum cofactor sulfurase-like protein 1	-1.17516	-1.64366	0.468493
27.3.25	RNA.regulation of transcription.MYB domain transcription factor family	SGN-U582039	AK326899	AtMYB70 | AtMYB70 (myb domain protein 70)	-1.1733	-1.74548	0.572185
34.99	transport.misc	SGN-U572487	TA36730_4081	AtATG18a | AtATG18a (Arabidopsis thaliana homolog of yeast autophagy 18 (ATG18)	-1.17267	-1.0475	-0.12517
35.2	not assigned.unknown	SGN-U565596	AK321958	Unknown	-1.16914	-2.17517	1.00603
18	Co-factor and vitamine metabolism	SGN-U576672	AK320808	thiamine biosynthesis family protein / thiC family protein	-1.16878	-1.26428	0.0955013
35.2	not assigned.unknown	SGN-U572585	BI422106	Unknown	-1.16351	-2.27651	1.113
35.2	not assigned.unknown	SGN-U582768	TC243102	Unknown	-1.16315	-1.39842	0.235265
23.3.1.1	nucleotide metabolism.salvage.phosphoribosyltransferases.aprt	SGN-U580961	BI927907	APT1, ATAPT1, APRT | APT1 adenine phosphoribosyltransferase-like	-1.16284	-1.22774	0.0648987
11.1.15	lipid metabolism.FA synthesis and FA elongation.ACP desaturase	SGN-U578009	AW429094	Stearoyl-acyl carrier protein desaturase	-1.16136	-1.61255	0.451192
35.2	not assigned.unknown	SGN-U563460	EG364746	Unknown	-1.16096	-1.17303	0.0120771
7.1.1	OPP.oxidative PP.G6PD	SGN-U570293	DB721420	G6PD1 | G6PD1 (GLUCOSE-6-PHOSPHATE DEHYDROGENASE 1)	-1.15948	-1.85681	0.69733
35.2	not assigned.unknown	SGN-U566853	CD002152	Unknown	-1.15806	-1.22019	0.0621228
35.3	not assigned.disagreeing hits	SGN-U573837	AW031075	DNAJ heat shock protein, putative	-1.15564	-1.3229	0.167263
35.1.5	not assigned.no ontology.pentatricopeptide (PPR) repeat-containing protein	SGN-U570619	AK320620	similar to pentatricopeptide (PPR) repeat-containing protein	-1.15288	-1.37018	0.217296
27.1.19	RNA.processing.ribonucleases	SGN-U574525	AK321055	RTL2 | RTL2 (RNASE THREE-LIKE PROTEIN 2)	-1.1503	-1.00695	-0.143352
35.2	not assigned.unknown	SGN-U566102	TA56783_4081	Unknown	-1.14803	-1.08824	-0.0597888
35.3	not assigned.disagreeing hits	SGN-U564605	DB691711	MLP43 | MLP43 (MLP-LIKE PROTEIN 43)	-1.14676	-1.77838	0.631622
34.15	transport.potassium	SGN-U575459	AK328285	ATKUP3, ATKT4, KUP3 | KUP3 (K+ uptake permease 3)	-1.14672	-1.04381	-0.102913
29.5.11.4.2	protein.degradation.ubiquitin.E3.RING	SGN-U582422	AW216567	zinc finger (C3HC4-type RING finger) family protein	-1.14033	-1.13702	-0.0033107
35.1	not assigned.no ontology	SGN-U582832	TA42707_4081	translation release factor Immature colon carcinoma transcript 1 protein	-1.13996	-1.96	0.82004
35.2	not assigned.unknown	SGN-U569344	AK248036	similar to protein kinase family protein / U-box domain-containing protein	-1.13879	-2.00857	0.869778
12.2.2	N-metabolism.ammonia metabolism.glutamine synthase	SGN-U590191	AK319584	GLN2, ATGSL1, GS2 | GS2 (GLUTAMINE SYNTHETASE 2)	-1.13635	-1.00667	-0.129687
10.1.2	cell wall.precursor synthesis.UGE	SGN-U564745	TA38185_4081	UDP-glucose 4-epimerase	-1.13536	-1.61413	0.478774
16.2.1.1	secondary metabolism.phenylpropanoids.lignin biosynthesis.PAL	SGN-U578065	AK320002	PAL1 (PHE AMMONIA LYASE 1)	-1.13019	-1.27342	0.143233
26.21	misc.protease inhibitor/seed storage/lipid transfer protein (LTP) family protein	SGN-U578475	BI924366	aspartic protease inhibitor 1 precursor	-1.12563	-1.06125	-0.0643749
17.2.3	hormone metabolism.auxin.induced-regulated-responsive-activated	SGN-U588103	BT013697	JAR1 (JASMONATE RESISTANT 1)	-1.12093	-1.11298	-0.0079503
35.3	not assigned.disagreeing hits	SGN-U577324	BT014046	ATRFNR2 | ATRFNR2 (ROOT FNR 2)	-1.12035	-1.55632	0.435966
35.2	not assigned.unknown	SGN-U585038	AK321200	Unknown	-1.12014	-1.18272	0.0625853
3.2.3	minor CHO metabolism.trehalose.potential TPS/TPP	SGN-U576715	GO376462	TPS9, ATTPS9 | ATTPS9 (Arabidopsis thaliana trehalose-phosphatase/synthase 9)	-1.11987	-1.35309	0.233228
35.1	not assigned.no ontology	SGN-U565180	TA36707_4081	RALFL33 | RALFL33 (RALF-LIKE 33)	-1.11483	-1.44062	0.32579
19.30	tetrapyrrole synthesis.urogen III methylase	SGN-U572308	AK247184	UPM1 (UROPHORPHYRIN METHYLASE 1)	-1.11026	-1.30642	0.196158
20.2.1	stress.abiotic.heat	SGN-U591271	BP880052	ATJ, ATJ3 | ATJ3 (Arabidopsis thaliana DnaJ homologue 3)	-1.10805	-1.47919	0.371143
34.2	transporter.sugars	SGN-U600076	BP877934	Major facilitator superfamily transporter	-1.10769	-2.12065	1.01296
1.2.2	PS.photorespiration.glycolate oxydase	SGN-U578941	X92888	glycolate oxidase X92888	-1.107	-1.82458	0.717587
35.2	not assigned.unknown	SGN-U574871	AI898739	Transcription factor Helix-loop-helix DNA-binding	-1.10367	-1.69357	0.589908
6.4	gluconeogenese/ glyoxylate cycle.PEPCK	SGN-U591990	NM_001247150	PCK2, PEPCK | PCK2/PEPCK (PHOSPHOENOLPYRUVATE CARBOXYKINASE 2)	-1.10062	-1.05656	-0.0440633
35.1	not assigned.no ontology	SGN-U582833	AJ784441	translation release factor Immature colon carcinoma transcript 1 protein	-1.09973	-1.68668	0.586955
27.3.32	RNA.regulation of transcription.WRKY domain transcription factor family	SGN-U580404	AK319741	WRKY family transcription factor	-1.09936	-1.14249	0.0431331
16.2.1.1	secondary metabolism.phenylpropanoids.lignin biosynthesis.PAL	SGN-U577677	AJ831581	Phenylalanine ammonia-lyase	-1.0964	-1.58722	0.490816
26.2	misc.UDP glucosyl and glucoronyl transferases	SGN-U581839	TA54427_4081	UDP-glucoronosyl/UDP-glucosyl transferase family protein	-1.09523	-1.74942	0.65419
35.2	not assigned.unknown	SGN-U571021	TA41742_4081	Unknown	-1.09451	-1.5885	0.493982
20.2.1	stress.abiotic.heat	SGN-U593428	BI926536	ATJ, ATJ3 | ATJ3 (Arabidopsis thaliana DnaJ homologue 3)	-1.092	-1.59715	0.505148
26.1	misc.misc2	SGN-U585197	BF051730	PDF1A | PDF1A (PEPTIDE DEFORMYLASE 1A)	-1.09146	-1.29897	0.207507
29.5.11.4.2	protein.degradation.ubiquitin.E3.RING	SGN-U574794	AK325755	XERICO | XERICO	-1.08761	-1.28902	0.201405
35.1	not assigned.no ontology	SGN-U569661	AK320823	oxidoreductase, 2OG-Fe(II) oxygenase family protein	-1.08718	-1.0973	0.0101204
27.3.67	RNA.regulation of transcription.putative transcription regulator	SGN-U575629	AK247914	DNA-binding family protein / AT-hook protein 1 (AHP1)	-1.08654	-1.38947	0.302929
35.2	not assigned.unknown	SGN-U603644	BW690011	Unknown	-1.08216	-1.5711	0.488942
29.5.11.3	protein.degradation.ubiquitin.E2	SGN-U578489	GO376046	ubiquitin-protein ligase	-1.07939	-1.29235	0.212954
35.1	not assigned.no ontology	SGN-U565180	TA36707_4081	RALFL33 | RALFL33 (RALF-LIKE 33)	-1.07334	-1.21793	0.144583
35.3	not assigned.disagreeing hits	SGN-U577275	TA38561_4081	binding / hydrogen ion transporting ATP synthase, rotational mechanism / hydrogen ion transpor	-1.07167	-1.55831	0.486636
29.5.11.4.2	protein.degradation.ubiquitin.E3.RING	SGN-U572569	AK324887	zinc finger (C3HC4-type RING finger) family protein	-1.07026	-1.08623	0.0159669
26.13	misc.acid and other phosphatases	SGN-U571863	AK329218	LPP3, ATLPP3 | ATLPP3/LPP3 (LIPID PHOSPHATE PHOSPHATASE 3)	-1.06891	-1.02733	-0.0415754
33.99	development.unspecified	SGN-U573640	BT014572	PAT1 | PAT1 (PHYTOCHROME A SIGNAL TRANSDUCTION 1)	-1.06815	-1.16915	0.101006
26.7	misc.oxidases - copper, flavone etc.	SGN-U581586	BT013818	FMO1 | FMO1 (FLAVIN-DEPENDENT MONOOXYGENASE 1)	-1.06382	-1.29345	0.229628
35.3	not assigned.disagreeing hits	SGN-U574781	BT013035	lipid desaturase	-1.05741	-1.62356	0.566155
29.5.11.4.2	protein.degradation.ubiquitin.E3.RING	SGN-U569718	BF097108	zinc finger (C3HC4-type RING finger) family protein	-1.05458	-1.18601	0.131426
17.5.1	hormone metabolism.ethylene.synthesis-degradation	SGN-U567042	BE451579	1-aminocyclopropane-1-carboxylate oxidase 2	-1.05159	-1.8385	0.786913
35.2	not assigned.unknown	SGN-U565390	AK247844	Sigma factor binding protein 1	-1.05149	2.06801	-3.1195
27.3.35	RNA.regulation of transcription.bZIP transcription factor family	SGN-U570983	NM_001247685	TGA1 | TGA1	-1.05037	-1.03236	-0.0180175
35.1	not assigned.no ontology	SGN-U572909	DV104692	transducin family protein / WD-40 repeat family protein	-1.04969	-1.38294	0.333249
35.2	not assigned.unknown	SGN-U583996	TA55291_4081	nucleotidyltransferase	-1.0453	-1.07446	0.0291599
35.1	not assigned.no ontology	SGN-U577745	BT014232	similar to unknown protein [Arabidopsis thaliana] (TAIR:AT5G42050.1); similar to hypothetical &hellip	-1.04114	-1.96576	0.924619
35.2	not assigned.unknown	SGN-U566116	AK328571	Unknown	-1.03864	-1.17698	0.138348
17.2.3	hormone metabolism.auxin.induced-regulated-responsive-activated	SGN-U568362	AK329809	auxin-responsive family protein	-1.038	-1.04214	0.0041446
16.1.4.21	secondary metabolism.isoprenoids.carotenoids.violaxanthin de-epoxidase	SGN-U596022	AW944742	violaxanthin de-epoxidase-related	-1.03413	-1.2184	0.184271
2.1.1.1	major CHO metabolism.synthesis.sucrose.SPS	SGN-U574712	TA56892_4081	Sucrose phosphate synthase	-1.0326	1.2737	-2.3063
35.3	not assigned.disagreeing hits	SGN-U578904	NM_001247570	eukaryotic translation initiation factor 5A, putative	-1.03249	-1.57077	0.538282
16.2	secondary metabolism.phenylpropanoids	SGN-U564163	BI935350	transferase family protein	-1.03097	-1.30748	0.276508
35.2	not assigned.unknown	SGN-U579748	AK247584	Unknown	-1.02959	-1.06578	0.0361866
27.1.1	RNA.processing.splicing	SGN-U578946	AK321464	ATU2AF35A | ATU2AF35A	-1.02864	-1.26642	0.237781
30.1	signalling.in sugar and nutrient physiology	SGN-U575483	TA47144_4081	GLT1 | GLT1 (NADH-dependent glutamate synthase 1 gene)	-1.02818	-1.69804	0.669853
35.2	not assigned.unknown	SGN-U578889	AK324633	Unknown	-1.02603	-1.28266	0.256628
16.7	secondary metabolism.wax	SGN-U577635	TA38879_4081	CER1 Fatty acid hydroxylase	-1.02053	1.09417	-2.1147
30.2.17	signalling.receptor kinases.DUF 26	SGN-U585142	AW979578	protein kinase family protein	-1.01756	-1.08878	0.0712291
13.2.6.2	amino acid metabolism.degradation.aromatic aa.tyrosine	SGN-U566281	AW034446	HGO (HOMOGENTISATE 1,2-DIOXYGENASE)	-1.01676	-1.00611	-0.0106489
35.2	not assigned.unknown	SGN-U574680	AK247236	similar to unknown protein [Arabidopsis thaliana] (TAIR:AT2G33250.1); similar to Os01g0680600	-1.01218	-2.02757	1.01539
34.6	transport.sulphate	SGN-U603236	BP881103	AST12, ATST1, SULTR3;1 | SULTR3;1 (SULFATE TRANSPORTER 1)	-1.01198	-2.04015	1.02816
27.3.99	RNA.regulation of transcription.unclassified	SGN-U570669	ES893737	aspartyl protease family protein	-1.01119	-1.03828	0.027095
35.3	not assigned.disagreeing hits	SGN-U578941	X92888	(S)-2-hydroxy-acid oxidase, peroxisomal, putative	-1.00912	-1.37102	0.361903
26.4	misc.beta 1,3 glucan hydrolases	SGN-U599380	BI209487	glycosyl hydrolase family protein 17	-1.00903	-2.4777	1.46868
35.1	not assigned.no ontology	SGN-U565180	TA36707_4081	RALFL33 | RALFL33 (RALF-LIKE 33)	-1.00542	-1.51424	0.508823
10.7	cell wall.modification	SGN-U580110	NM_001247952	ATEXP4, ATHEXP ALPHA 1.6, ATEXPA4 | ATEXPA4 (ARABIDOPSIS THALIANA EXPANSIN A4)	-1.00507	-1.43909	0.434027
27.3.25	RNA.regulation of transcription.MYB domain transcription factor family	SGN-U571259	AK321993	AtMYB36, MYB36 | MYB36 (myb domain protein 36)	-1.00372	-1.06782	0.0641025
13.1.4.1.4	amino acid metabolism.synthesis.branched chain group.common.branched-chain amino acid aminotransferase	SGN-U569828	DB712560	branched-chain amino acid aminotransferase SlBCAT1	-1.00302	-2.84283	1.83981
35.2	not assigned.unknown	SGN-U596443	BF114030	Unknown Protein	-1.00084	-1.7397	0.738859
35.3	not assigned.disagreeing hits	SGN-U571293	AK326153	RAP2.4 | RAP2.4 (related to AP2 4)	-1.00028	-1.27989	0.279611
35.1	not assigned.no ontology	SGN-U573384	TA39079_4081	mitochondrial glycoprotein family protein / MAM33 family protein	1.00068	1.98782	-0.987136
35.3	not assigned.disagreeing hits	SGN-U577908	TA36388_4081	LTP1, ATLTP1, LP1 | LP1 (nonspecific lipid transfer protein 1)	1.0009	1.15464	-0.153738
35.2	not assigned.unknown	SGN-U599668	BG126526	Kelch domain-containing protein 3	1.01156	1.61429	-0.602727
35.2	not assigned.unknown	SGN-U579406	BP905721	Unknown	1.01206	1.08046	-0.0684043
35.3	not assigned.disagreeing hits	SGN-U569492	NM_001246953	sugar transporter, putative	1.01596	1.15345	-0.137485
35.2	not assigned.unknown	SGN-U588750	TC243804	Unknown	1.0172	1.24399	-0.22679
35.2	not assigned.unknown	SGN-U596163	TA39638_4081	Unknown	1.02645	1.31396	-0.287506
26.2	misc.UDP glucosyl and glucoronyl transferases	SGN-U565331	EG553543	glycosyltransferase family 14 protein / core-2/I-branching enzyme family protein	1.02671	1.09502	-0.0683034
1.1.1.2	PS.lightreaction.photosystem II.PSII polypeptide subunits	SGN-U565346	TA39938_4081	PSBA | Encodes chlorophyll binding protein D1, a part of the photosystem II reaction center core	1.03012	1.04513	-0.0150132
35.3	not assigned.disagreeing hits	SGN-U581131	NM_001246846	lipid-associated family protein	1.03203	1.15068	-0.11865
30.5	signalling.G-proteins	SGN-U582604	BT012967	ATARCA | ATARCA (Arabidopsis thaliana Homolog of the Tobacco ArcA)	1.03474	1.12717	-0.092434
20.2.1	stress.abiotic.heat	SGN-U594100	AK327305	BIP2, BIP | BIP (LUMINAL BINDING PROTEIN)	1.04121	1.01274	0.0284611
26.2	misc.UDP glucosyl and glucoronyl transferases	SGN-U576362	BG130041	UGT73C5, DOGT1 | DOGT1 (DON-GLUCOSYLTRANSFERASE); UDP-glycosyltransferase/ transferas&hellip	1.04377	2.00098	-0.957214
10.8.1	cell wall.pectin*esterases.PME	SGN-U601185	NP12919872	pectinesterase family protein	1.04459	1.3086	-0.264013
34.13	transport.peptides and oligopeptides	SGN-U580977	AK323883	proton-dependent oligopeptide transport (POT) family protein	1.04588	1.21508	-0.169202
29.2.4	protein.synthesis.elongation	SGN-U579112	TA36479_4081	elongation factor 1B-gamma, putative	1.05031	1.32311	-0.272799
21.4	redox.glutaredoxins	SGN-U575385	AW622091	glutaredoxin family protein GRX480; thiol-disulfide exchange intermediate	1.06116	1.8893	-0.828141
29.4.1.57	protein.postranslational modification.kinase.receptor like cytoplasmatic kinase VII	SGN-U564297	AK327844	protein kinase family protein / peptidoglycan-binding LysM domain-containing protein	1.06242	1.03007	0.0323525
35.2	not assigned.unknown	SGN-U587405	AK326406	Unknown	1.0629	1.15305	-0.09015
33.99	development.unspecified	SGN-U572159	AK328216	AIL6 | AIL6 (AINTEGUMENTA-LIKE 6)	1.06554	1.75574	-0.690209
35.2	not assigned.unknown	SGN-U584912	TC233203	Unknown	1.06659	1.38317	-0.316579
31.3	cell.cycle	SGN-U583476	NM_001246865	CYCD3;2 | CYCD3;2 (CYCLIN D3;2); cyclin-dependent protein kinase	1.06686	1.15077	-0.083911
28.1.1.1	DNA.synthesis/chromatin structure.retrotransposon/transposase.gypsy-like retrotransposon	SGN-U602375	AJ785333	PSBG | Encodes a protein which was originally thought to be part of photosystem II but its wheat homolog was later shown to encode for subunit K of NADH dehydrogenase	1.07006	1.19617	-0.126111
28.1	DNA.synthesis/chromatin structure	SGN-U574308	TA53447_4081	ORC6, ATORC6 | ATORC6/ORC6 (Origin recognition complex protein 6)	1.07052	1.29058	-0.220065
11.1.3	lipid metabolism.FA synthesis and FA elongation.ketoacyl ACP synthase	SGN-U589665	AK322572	KAS III (3-KETOACYL-ACYL CARRIER PROTEIN SYNTHASE III)	1.07572	1.18891	-0.11319
35.2	not assigned.unknown	SGN-U589493	AW621238	Unknown	1.07869	1.14723	-0.0685412
35.2	not assigned.unknown	SGN-U603179	BP902924	Unknown	1.0811	1.35231	-0.27121
34.1.1	transport.p- and v-ATPases.H+-transporting two-sector ATPase	SGN-U578206	AY178911	V-type ATP synthase alpha chain	1.08632	1.97449	-0.888166
35.1	not assigned.no ontology	SGN-U573549	AK323935	extracellular dermal glycoprotein, putative	1.08662	1.72709	-0.640471
35.2	not assigned.unknown	SGN-U562678	BG643671	Unknown	1.09185	1.29386	-0.202009
31.2	cell.division	SGN-U573786	AK327122	regulator of chromosome condensation (RCC1) family protein	1.09505	1.22888	-0.133825
29.5.11.4.2	protein.degradation.ubiquitin.E3.RING	SGN-U562848	AI490239	zinc finger (C3HC4-type RING finger) family protein	1.09514	1.2082	-0.113059
35.2	not assigned.unknown	SGN-U582589	BG133592	Unknown	1.09576	1.00063	0.0951293
35.3	not assigned.disagreeing hits	SGN-U589558	AK320525	FLP1, YRE, CER3, WAX2 | CER3/FLP1/WAX2/YRE (ECERIFERUM 3)	1.09731	1.12175	-0.0244446
35.2	not assigned.unknown	SGN-U575504	BI208271	Unknown	1.09915	1.49311	-0.393958
35.2	not assigned.unknown	SGN-U586586	AK323461	GTP binding / RNA binding	1.10517	1.01287	0.0922968
27.2	RNA.transcription	SGN-U573801	AK323604	eukaryotic rpb5 RNA polymerase subunit family protein	1.11059	1.00344	0.107152
35.3	not assigned.disagreeing hits	SGN-U581719	BT013574	ERD3 | ERD3 (EARLY-RESPONSIVE TO DEHYDRATION 3)	1.11736	1.2988	-0.181434
35.3	not assigned.disagreeing hits	SGN-U581138	BG631302	CVP1, FRL1, SMT2 | SMT2 (STEROL METHYLTRANSFERASE 2)	1.11918	1.01078	0.108404
30.11	signalling.light	SGN-U581604	TA36441_4081	ELIP, ELIP1 | ELIP1 (EARLY LIGHT-INDUCABLE PROTEIN)	1.12249	1.46265	-0.340153
35.1	not assigned.no ontology	SGN-U578838	AK324667	Unknown	1.12295	1.18153	-0.0585817
29.4	protein.postranslational modification	SGN-U566705	AK319773	SIP3, SNRK3.14, CIPK6 | CIPK6 (CBL-INTERACTING PROTEIN KINASE 6)	1.12414	1.00255	0.121586
35.2	not assigned.unknown	SGN-U567341	BI927160	similar to transcription factor	1.13135	1.32011	-0.188759
35.2	not assigned.unknown	SGN-U573448	TA42314_4081	Unknown	1.13283	1.52313	-0.390302
27.3.67	RNA.regulation of transcription.putative transcription regulator	SGN-U565490	AK323854	Unknown	1.13572	1.05701	0.0787145
26.22	misc.short chain dehydrogenase/reductase (SDR)	SGN-U571543	NM_001246927	short-chain dehydrogenase/reductase (SDR) family protein	1.13646	1.71111	-0.574654
31.2	cell.division	SGN-U586313	TA45765_4081	regulator of chromosome condensation (RCC1) family protein / UVB-resistance protein-related	1.14249	1.22306	-0.0805693
[truncated: 136 more rows]
